# Supplementary material for: Prenatal Poly I:C exposure affects tryptophan-kynurenine metabolism associated with intestinal microbiome in female juvenile rats
Source: Front Immunol. 2025 Oct 1;16:1669845. doi: 10.3389/fimmu.2025.1669845 (PMC12521143; doi:10.3389/fimmu.2025.1669845)
Supplement: Supplementary file 3 [file Table3.xlsx]

## Sheet: differentially abundant metabol
Metabolite	代谢物	P_value	FDR	VIP_pred_OPLS-DA	VIP_PLS-DA	FC(F_S_S/F_P_S)	Log2FC(F_S_S/F_P_S)	Significant	Regulate	level	KEGG Compound ID	KEGG Compound First Category	KEGG Compound Second Category	KEGG Pathway ID	KEGG Pathway Description	KEGG Pathway First Category	KEGG Pathway Second Category	Library ID	HMDB Superclass	HMDB Class	HMDB Subclass	CAS ID	M/Z	Retention time	Adducts	Formula	Fragmentation Score	Theoretical Fragmentation Score	Metab ID	ID	Mode	Saline_mean	Saline_SD	Poly I:C_mean	Poly I:C_SD
3-Pyridinebutanoic acid	3 -吡啶丁酸	8.18E-05	0.02776	2.1341	2.0045	0.894	-0.1616	yes	down	B(ii)	-	-	-	-	-	-	-	HMDB0001007	Organoheterocyclic compounds	Pyridines and derivatives	Not Available	477251-67-5	348.19	3.03487	2M+NH4	C9H11NO2	0	53.8	metab_6007	pos_7044	pos	4.31	0.211	4.821	0.1587
Apigenin 7-[rhamnosyl-(1->2)-galacturonide]	芹菜素7-[鼠李糖基-（1->2）-半乳糖醛酸]	2.48E-05	0.02776	2.1001	2.1321	0.8203	-0.2858	yes	down	B(ii)	-	-	-	-	-	-	-	HMDB0038847	Phenylpropanoids and polyketides	Flavonoids	Flavonoid glycosides	124167-97-1	610.182	6.95515	M+NH4	C27H28O15	0	35.5	metab_3310	pos_4259	pos	4.048	0.2466	4.935	0.3242
Asparaginyl-Tyrosine	天冬酰胺-酪氨酸	0.0002816	0.03752	2.0934	1.9364	0.9314	-0.1025	yes	down	B(ii)	-	-	-	-	-	-	-	HMDB0028743	Organic acids and derivatives	Carboxylic acids and derivatives	Amino acids, peptides, and analogues	-	278.113	2.46945	M+H-H2O	C13H17N3O5	0	42	metab_6445	pos_7478	pos	4.359	0.1355	4.68	0.1318
M-Aminobenzoic Acid	间氨基苯甲酸	6.03E-05	0.02776	2.087	2.2391	0.8424	-0.2475	yes	down	B(i)	C18090	-	-	-	-	-	-	HMDB0252029;HMDB0001891	Benzenoids	Benzene and substituted derivatives	Benzoic acids and derivatives	1999-05-08	155.081	0.79525	M+NH4	C7H7NO2	38.9	0	metab_7018	pos_8041	pos	4.339	0.3615	5.151	0.1868
L-Agaritine	L ~伞菌氨酸	0.0002901	0.03752	2.0869	1.8141	0.7891	-0.3417	yes	down	B(ii)	-	-	-	-	-	-	-	HMDB0033758	Organic acids and derivatives	Carboxylic acids and derivatives	Amino acids, peptides, and analogues	-	232.108	3.10527	M+H-2H2O	C12H17N3O4	0	52.4	metab_2064	pos_2990	pos	3.356	0.4682	4.253	0.2493
Kojic acid	曲酸	0.0003141	0.03768	2.0646	1.7931	1.0447	0.0631	yes	up	B(ii)	C14516	-	-	-	-	-	-	HMDB0032923;HMDB0258034	Organoheterocyclic compounds	Pyrans	Pyranones and derivatives	501-30-4	184.06	1.13938	M+ACN+H	C6H6O4	0	56	metab_6856	pos_7872	pos	5.751	0.08895	5.505	0.1166
Palustrine	犬问荆碱	8.89E-05	0.02776	2.0629	2.0086	0.8474	-0.2389	yes	down	B(ii)	C10608	-	-	-	-	-	-	HMDB0256095	Phenylpropanoids and polyketides	Macrolactams	Not Available	22324-44-3	348.202	5.85688	M+K	C17H31N3O2	0	33.1	metab_4644	pos_5713	pos	4.153	0.277	4.901	0.2741
Glutarate semialdehyde	戊二酸半醛	0.001799	0.06946	2.0628	1.7323	0.9765	-0.0343	yes	down	B(ii)	C03273	-	-	map01100;map00310;map01120	Metabolic pathways;Lysine degradation;Microbial metabolism in diverse environments	Metabolism;Metabolism;Metabolism	Global and overview maps;Amino acid metabolism;Global and overview maps	HMDB0012233	Lipids and lipid-like molecules	Fatty Acyls	Fatty acids and conjugates	5746-02-01	158.081	2.43978	M+ACN+H	C5H8O3	0	31	metab_6465	pos_7497	pos	5.612	0.08489	5.747	0.05241
P-Tolualdehyde	-	0.0002854	0.03752	2.053	1.8496	0.9767	-0.034	yes	down	B(i)	C06758	-	-	map01100;map01220;map00622;map01120	Metabolic pathways;Degradation of aromatic compounds;Xylene degradation;Microbial metabolism in diverse environments	Metabolism;Metabolism;Metabolism;Metabolism	Global and overview maps;Global and overview maps;Xenobiotics biodegradation and metabolism;Global and overview maps	HMDB0029638	Benzenoids	Benzene and substituted derivatives	Benzoyl derivatives	104-87-0	121.065	6.0983	M+H	C8H8O	86.3	0	metab_4378	pos_5419	pos	5.026	0.06397	5.146	0.03037
(2-Acetyloxy-3-hydroxypropyl) (E)-octadec-9-enoate	（2-乙酰氧基-3-羟丙基）（E）-十八碳-9-烯酸酯	0.000214	0.03344	2.0502	1.8214	1.0356	0.0505	yes	up	B(ii)	-	-	-	-	-	-	-	HMDB0242459	Lipids and lipid-like molecules	Glycerolipids	Diradylglycerols	-	416.335	5.8881	M+NH4	C23H42O5	0	76.2	metab_4610	pos_5677	pos	6.483	0.09304	6.26	0.08707
Lysylvaline	赖氨酰缬氨酸	0.0002062	0.03344	2.0425	1.8296	0.7099	-0.4942	yes	down	B(ii)	-	-	-	-	-	-	-	HMDB0028964	Organic acids and derivatives	Carboxylic acids and derivatives	Amino acids, peptides, and analogues	20556-11-0	228.17	3.52623	M+H-H2O	C11H23N3O3	0	76.6	metab_2239	pos_3161	pos	3.101	0.693	4.368	0.1998
N-Heptanoylglycine	N -庚酰甘氨酸	0.0004531	0.0427	2.0351	1.8088	0.9617	-0.0563	yes	down	B(ii)	-	-	-	-	-	-	-	HMDB0013010	Organic acids and derivatives	Carboxylic acids and derivatives	Amino acids, peptides, and analogues	23783-23-5	170.117	4.24698	M+H-H2O	C9H17NO3	0	31.6	metab_2471	pos_3381	pos	4.4	0.0701	4.575	0.0833
N-Palmitoyl Serine	N -棕榈酰丝氨酸	0.00015	0.031	2.0344	1.8881	0.8945	-0.1608	yes	down	B(ii)	-	-	-	-	-	-	-	LMFA08020101;HMDB0241932	Organic acids and derivatives	Carboxylic acids and derivatives	Amino acids, peptides, and analogues	-	308.257	5.91925	M+H-2H2O, M+H-H2O, M+Na	C19H37NO4	0	32.8	metab_1373	pos_230	pos	5.096	0.2828	5.697	0.1716
Histidyltryptophan	-	0.0009695	0.05133	2.0188	1.8439	2.1472	1.1024	yes	up	B(ii)	-	-	-	-	-	-	-	HMDB0028896	Organic acids and derivatives	Carboxylic acids and derivatives	Amino acids, peptides, and analogues	23403-90-9	364.138	4.76803	M+Na	C17H19N5O3	0	61.8	metab_5141	pos_6204	pos	4.464	0.4096	2.079	1.57
PA(2:0/18:3(9,11,15)-OH(13))	-	0.000276	0.03752	2.0154	1.8015	1.1148	0.1568	yes	up	B(ii)	-	-	-	-	-	-	-	HMDB0266573	Not Available	Not Available	Not Available	-	532.267	5.49037	M+ACN+H	C23H39O9P	0	76.4	metab_2786	pos_3695	pos	4.951	0.175	4.441	0.2434
L-Theanine	L-茶氨酸	0.0003249	0.03768	2.0123	1.8249	0.8623	-0.2137	yes	down	B(ii)	C01047	-	-	-	-	-	-	HMDB0034365	Organic acids and derivatives	Carboxylic acids and derivatives	Amino acids, peptides, and analogues	3081-61-6	216.134	1.50622	M+ACN+H	C7H14N2O3	0	59	metab_1604	pos_2545	pos	4.103	0.3508	4.758	0.1753
Thalictroidine	沙利度胺	0.0006274	0.04701	2.004	1.736	0.9278	-0.1081	yes	down	B(ii)	-	-	-	-	-	-	-	HMDB0034684	Organic oxygen compounds	Organooxygen compounds	Carbonyl compounds	248259-06-5	234.148	4.76803	M+H-H2O, M+H	C14H19NO2	0	52	metab_554	pos_1514	pos	5.167	0.2047	5.569	0.1587
3,4-Dihydroxybenzeneacetic acid	3，4 -二羟基苯乙酸	0.0003801	0.03953	2.001	1.7808	0.3591	-1.4777	yes	down	B(ii)	C01161	-	-	map01100;map01220;map01120;map00350;map04728;map05034;map05030;map05031	Metabolic pathways;Degradation of aromatic compounds;Microbial metabolism in diverse environments;Tyrosine metabolism;Dopaminergic synapse;Alcoholism;Cocaine addiction;Amphetamine addiction	Metabolism;Metabolism;Metabolism;Metabolism;Organismal Systems;Human Diseases;Human Diseases;Human Diseases	Global and overview maps;Global and overview maps;Global and overview maps;Amino acid metabolism;Nervous system;Substance dependence;Substance dependence;Substance dependence	HMDB0001336;PW_C001029	Benzenoids	Phenols	Benzenediols	102-32-9	400.102	4.63115	2M+ACN+Na	C8H8O4	0	45.1	metab_2551	pos_3463	pos	1.679	1.794	4.676	0.341
Riesling acetal	-	5.41E-05	0.02776	1.9918	2.0418	0.9286	-0.1068	yes	down	B(ii)	-	-	-	-	-	-	-	HMDB0037562	Organoheterocyclic compounds	Tetrahydrofurans	Not Available	-	227.164	5.18777	M+H, M+H-2H2O	C13H22O3	0	45.8	metab_524	pos_1488	pos	4.618	0.1651	4.973	0.06053
Ligustilide	藁本内酯	0.0007478	0.04806	1.9869	1.7187	0.8167	-0.292	yes	down	B(ii)	C16987	-	-	-	-	-	-	HMDB0034277;HMDB0259970;MJDBOTE0001288	Organoheterocyclic compounds	Isobenzofurans	Not Available	4431-01-0	232.133	6.05917	M+ACN+H	C12H14O2	0	60	metab_4420	pos_5467	pos	3.628	0.4868	4.442	0.2265
7-Ketodeoxycholic acid	7 -酮脱氧胆酸	0.0002924	0.03752	1.9867	1.7963	1.1432	0.1931	yes	up	B(ii)	-	-	-	-	-	-	-	HMDB0000391	Lipids and lipid-like molecules	Steroids and steroid derivatives	Bile acids, alcohols and derivatives	911-40-0	424.304	5.86458	M+NH4	C24H38O5	0	44.3	metab_4631	pos_5699	pos	5.069	0.241	4.434	0.2879
3-Hydroxymelatonin	3-羟基褪黑素	0.0003523	0.03768	1.9854	1.7864	0.8793	-0.1856	yes	down	B(ii)	-	-	-	-	-	-	-	HMDB0060742	Organoheterocyclic compounds	Indoles and derivatives	Indolines	-	268.165	3.48223	M+NH4	C13H18N2O3	0	38.5	metab_2223	pos_3145	pos	4.487	0.3437	5.103	0.1432
N-Acetyl-D-mannosamine	N-乙酰-D-甘露糖胺	0.001907	0.07145	1.9798	1.6325	1.0415	0.0587	yes	up	B(i)	C00645	Carbohydrates	Monosaccharides	map01100;map00520;map01250;map00541	Metabolic pathways;Amino sugar and nucleotide sugar metabolism;Biosynthesis of nucleotide sugars;O-Antigen nucleotide sugar biosynthesis	Metabolism;Metabolism;Metabolism;Metabolism	Global and overview maps;Carbohydrate metabolism;Global and overview maps;Glycan biosynthesis and metabolism	HMDB0001129	Organic oxygen compounds	Organooxygen compounds	Carbohydrates and carbohydrate conjugates	3615-17-6;7772-94-3	204.086	0.560633	M+H-2H2O, M+H-H2O, M+H	C8H15NO6	68.5	0	metab_2870	pos_378	pos	6.45	0.1148	6.193	0.1527
Gamma-Dodecalactone	γ -十二内酯	9.10E-05	0.02776	1.97	2.0736	0.9004	-0.1514	yes	down	B(i)	-	-	-	-	-	-	-	LMFA07040042	-	-	-	-	163.148	5.18777	M+H-2H2O	C12H22O2	35.1	0	metab_4936	pos_6004	pos	4.094	0.2182	4.547	0.09099
N-Stearoyl Threonine	N -硬脂酰苏氨酸	0.003623	0.08005	1.9636	1.5574	1.0492	0.0693	yes	up	B(ii)	-	-	-	-	-	-	-	HMDB0241950	Organic acids and derivatives	Carboxylic acids and derivatives	Amino acids, peptides, and analogues	-	403.352	6.00482	M+NH4	C22H43NO4	0	69.1	metab_2988	pos_3902	pos	5.609	0.1372	5.346	0.1636
Ciramadol	西拉马多	0.0007801	0.04806	1.9602	1.7616	0.8567	-0.2232	yes	down	B(ii)	-	-	-	-	-	-	-	HMDB0250272	Organic oxygen compounds	Organooxygen compounds	Alcohols and polyols	-	232.169	5.15482	M+H-H2O	C15H23NO2	0	39.6	metab_2706	pos_3615	pos	3.747	0.3707	4.374	0.1872
1,11-Undecanedicarboxylic acid	1，11 -十一烷二羧酸	4.93E-05	0.02776	1.9515	2.0793	0.9305	-0.1039	yes	down	B(i)	-	-	-	-	-	-	-	HMDB0002327	Lipids and lipid-like molecules	Fatty Acyls	Fatty acids and conjugates	505-52-2	245.174	5.18777	M+H, M+ACN+H, M+Na, M+H-2H2O	C13H24O4	73	0	metab_6364	pos_74	pos	5.318	0.1808	5.715	0.07394
9-Deazaguanine	2-氨基-3,5-二氢吡咯并[3,2-D]嘧啶-4-酮	0.001091	0.05179	1.9368	1.753	0.9203	-0.1198	yes	down	B(ii)	-	-	-	-	-	-	-	HMDB0247590	Organoheterocyclic compounds	Pyrrolopyrimidines	Not Available	-	192.087	1.30282	M+ACN+H	C6H6N4O	0	37	metab_1569	pos_2510	pos	4.388	0.2157	4.768	0.1496
Aflatoxin B1 dialcohol	黄曲霉毒素B1二醇	0.0005278	0.04487	1.9309	1.9221	1.0697	0.0972	yes	up	B(ii)	-	-	-	-	-	-	-	HMDB0011672	Benzenoids	Benzene and substituted derivatives	Phenylpyruvic acid derivatives	-	313.106	5.72238	M+H-H2O, M+2Na-H, M+H	C18H18O6	0	56.6	metab_1277	pos_219	pos	5.482	0.1622	5.125	0.1569
7alpha,24-dihydroxycholest-4-en-3-one	7α，24 -二羟基胆甾- 4 -烯- 3 -酮	0.0007671	0.04806	1.9254	1.7707	1.0341	0.0484	yes	up	B(ii)	C17331	-	-	map00120	Primary bile acid biosynthesis	Metabolism	Lipid metabolism	LMST04030170;HMDB0062401	Lipids and lipid-like molecules	Steroids and steroid derivatives	Bile acids, alcohols and derivatives	-	439.315	5.13508	M+Na	C27H44O3	0	57.6	metab_4957	pos_6024	pos	5.364	0.07634	5.187	0.08871
7-Methylguanine	7 -甲基鸟嘌呤	0.002684	0.07999	1.9214	1.5904	1.0725	0.101	yes	up	B(i)	C02242	-	-	-	-	-	-	HMDB0006040;HMDB0000897	Organoheterocyclic compounds	Imidazopyrimidines	Purines and purine derivatives	10030-78-1;578-76-7	166.072	0.9598	M+H	C6H7N5O	72.3	0	metab_7858	pos_7939	pos	5.71	0.1978	5.324	0.2258
D-Glucurono-6,3-lactone	D -葡萄糖醛酸- 6，3 -内酯	0.0003365	0.03768	1.9119	1.843	1.0555	0.078	yes	up	B(ii)	C02670	-	-	map01100;map00053	Metabolic pathways;Ascorbate and aldarate metabolism	Metabolism;Metabolism	Global and overview maps;Carbohydrate metabolism	HMDB0006355	Organoheterocyclic compounds	Furofurans	Isosorbides	32449-92-6	199.02	0.803033	M+Na	C6H8O6	0	40.4	metab_1462	pos_2402	pos	5.036	0.08346	4.771	0.1357
Diosgenin	薯蓣皂苷元	0.0007877	0.04806	1.909	1.7245	1.0413	0.0584	yes	up	B(ii)	C08898	Steroids	27-Carbon atoms	map01060	Biosynthesis of plant secondary metabolites	Metabolism	Chemical structure transformation maps	LMST01080037;HMDB0242671	Lipids and lipid-like molecules	Prenol lipids	Triterpenoids	512-04-9	437.301	6.0983	M+Na	C27H42O3	0	34.2	metab_4371	pos_5410	pos	6.105	0.1092	5.863	0.1175
D-(+)-dihydrocarvone	D-（+）-二氢香芹酮	0.00303	0.07999	1.9077	1.6202	1.0603	0.0845	yes	up	B(ii)	C11398	-	-	map01220;map01110;map00903	Degradation of aromatic compounds;Biosynthesis of secondary metabolites;Limonene and pinene degradation	Metabolism;Metabolism;Metabolism	Global and overview maps;Global and overview maps;Metabolism of terpenoids and polyketides	HMDB0302236	Lipids and lipid-like molecules	Prenol lipids	Monoterpenoids	-	346.272	6.05917	2M+ACN+H	C10H16O	0	61.2	metab_4419	pos_5465	pos	5.062	0.1779	4.774	0.1414
L-Metanephrine	L -甲基肾上腺素	0.0003175	0.03768	1.8935	1.8031	4.2167	2.0761	yes	up	B(ii)	C05588	-	-	map01100;map00350	Metabolic pathways;Tyrosine metabolism	Metabolism;Metabolism	Global and overview maps;Amino acid metabolism	HMDB0062493	Benzenoids	Phenols	Methoxyphenols	-	261.123	5.12423	M+ACN+Na	C10H15NO3	0	32.9	metab_2700	pos_3609	pos	3.219	1.228	0.7634	0.8001
Triacetic acid	氮川三乙酸	0.004548	0.08447	1.8727	1.6506	1.0268	0.0382	yes	up	B(ii)	C01757	-	-	-	-	-	-	HMDB0259137	Organic acids and derivatives	Keto acids and derivatives	Medium-chain keto acids and derivatives	-	186.076	1.49057	M+H-2H2O, M+ACN+H	C6H8O4	0	40.9	metab_1010	pos_1934	pos	5.742	0.07977	5.592	0.09727
Leu Gly Phe	亮氨酸 甘氨酸 苯丙氨酸	0.005523	0.08983	1.8695	1.5155	1.1017	0.1398	yes	up	B(i)	-	-	-	-	-	-	-	-	-	-	-	-	336.191	4.27048	M+H	C17H25N3O4	58	0	metab_5343	pos_6409	pos	4.538	0.2114	4.119	0.2931
LysoPC(18:1(11Z)/0:0)	-	0.003096	0.07999	1.8667	1.6758	0.9452	-0.0812	yes	down	B(ii)	C04230	Lipids	Phospholipids	map00564;map05231	Glycerophospholipid metabolism;Choline metabolism in cancer	Metabolism;Human Diseases	Lipid metabolism;Cancer: overview	HMDB0010385	Lipids and lipid-like molecules	Glycerophospholipids	Glycerophosphocholines	-	522.354	6.63538	M+H, M+Na	C26H52NO7P	0	89.2	metab_73	pos_1067	pos	6.422	0.2361	6.794	0.1763
Delta-Tridecanolactone	δ -十三烷内酯	0.001846	0.07005	1.8642	1.6534	0.8011	-0.3199	yes	down	B(i)	-	-	-	-	-	-	-	-	-	-	-	-	177.163	5.00653	M+H-2H2O, M+H-H2O, M+H	C13H24O2	43.6	0	metab_1222	pos_213	pos	4.076	0.6403	5.088	0.3854
N2-Fructopyranosylarginine	N2 -吡喃果糖基精氨酸	0.003364	0.08005	1.8616	1.7891	0.9162	-0.1263	yes	down	B(ii)	-	-	-	-	-	-	-	HMDB0041541	Organic acids and derivatives	Carboxylic acids and derivatives	Amino acids, peptides, and analogues	162966-07-6	354.201	2.51612	M+NH4	C12H24N4O7	0	58.6	metab_6390	pos_7424	pos	5.201	0.2714	5.677	0.2688
N6-phenylisopropyladenosine	-	0.003457	0.08005	1.8595	1.6119	0.6647	-0.5892	yes	down	B(ii)	-	-	-	-	-	-	-	HMDB0255302	Nucleosides, nucleotides, and analogues	Purine nucleosides	Not Available	-	812.381	4.61693	2M+ACN+H	C19H23N5O4	0	38.6	metab_2548	pos_3460	pos	3.071	0.8038	4.62	0.9543
(3beta,17alpha,23S)-17,23-Epoxy-3,28,29-trihydroxy-27-norlanost-8-en-24-one	（3beta，17alpha，23S）-17,23-环氧-3,28,29-三羟基-27-诺糖-8-烯-24-酮	0.002135	0.07391	1.859	1.6192	1.0407	0.0576	yes	up	B(ii)	-	-	-	-	-	-	-	HMDB0035221	Lipids and lipid-like molecules	Prenol lipids	Diterpenoids	-	439.319	6.11395	M+H-2H2O, M+H-H2O, M+H	C29H46O5	0	39	metab_1478	pos_242	pos	6.39	0.1073	6.14	0.155
MG(PGD1/0:0/0:0)	-	0.003939	0.08131	1.8584	1.5855	1.0793	0.1101	yes	up	B(ii)	-	-	-	-	-	-	-	HMDB0260510	Not Available	Not Available	Not Available	-	446.309	5.85688	M+NH4	C23H40O7	0	76.7	metab_4641	pos_5710	pos	5.364	0.1896	4.97	0.2626
Dimethylsphingosine	二甲基鞘氨醇	0.0009409	0.05133	1.8484	1.699	1.0477	0.0672	yes	up	B(ii)	-	-	-	-	-	-	-	HMDB0251406	Organic oxygen compounds	Organooxygen compounds	Alcohols and polyols	-	397.305	4.5783	M+ACN+H	C20H37NO4	0	44.5	metab_2541	pos_3452	pos	5.206	0.1403	4.969	0.07808
2-Cyclohexylidenecyclohexanone	2 -环己基亚甲基环己酮	0.00138	0.05995	1.8385	1.6622	1.0741	0.1032	yes	up	B(ii)	-	-	-	-	-	-	-	HMDB0245090	Organic oxygen compounds	Organooxygen compounds	Carbonyl compounds	-	357.278	7.64722	M+H-H2O, M+H, 2M+H	C12H18O	0	32.6	metab_2052	pos_298	pos	5.824	0.1654	5.422	0.2328
Betamethasone 17 Valerate	倍他米松17戊酸盐	0.003591	0.08005	1.8357	1.5631	1.6954	0.7616	yes	up	B(ii)	-	-	-	-	-	-	-	HMDB0249157	Lipids and lipid-like molecules	Steroids and steroid derivatives	Hydroxysteroids	-	518.294	7.66287	M+ACN+H	C27H37FO6	0	57.8	metab_3447	pos_4407	pos	4.854	0.295	2.863	1.585
Phe Ile Thr	苯丙氨酸 异亮氨酸 苏氨酸	0.01247	0.1202	1.8274	1.3877	1.1428	0.1926	yes	up	B(i)	-	-	-	-	-	-	-	-	-	-	-	-	380.217	3.52623	M+H	C19H29N3O5	58.2	0	metab_5714	pos_6759	pos	4.594	0.4067	4.02	0.3942
LysoPE(0:0/18:2(9Z,12Z))	-	0.003344	0.08005	1.8269	1.5851	0.9162	-0.1262	yes	down	B(ii)	-	-	-	-	-	-	-	HMDB0011477	Lipids and lipid-like molecules	Glycerophospholipids	Glycerophosphoethanolamines	-	478.292	6.41733	M+H, M+Na, M+H-H2O	C23H44NO7P	0	49.9	metab_1715	pos_265	pos	5.38	0.3261	5.872	0.221
Tyrosyl-Lysine	酪氨酰基赖氨酸	0.01024	0.1129	1.8264	1.5583	1.1856	0.2456	yes	up	B(ii)	-	-	-	-	-	-	-	HMDB0029110	Organic acids and derivatives	Carboxylic acids and derivatives	Amino acids, peptides, and analogues	-	292.165	2.46158	M+H-H2O	C15H23N3O4	0	68.4	metab_1761	pos_2692	pos	4.3	0.4159	3.627	0.4889
Leukotriene B4 ethanolamide	白三烯B4乙醇酰胺	0.003489	0.08005	1.824	1.5613	1.0236	0.0336	yes	up	B(ii)	-	-	-	-	-	-	-	HMDB0002304	Organic nitrogen compounds	Organonitrogen compounds	Amines	877459-63-7	397.306	6.05135	M+NH4	C22H37NO4	0	42.2	metab_3009	pos_3923	pos	6.685	0.09912	6.531	0.07477
4-Hydroxyretinoic acid glucuronide	4 -羟基维甲酸葡萄糖醛酸苷	0.003026	0.07999	1.819	1.6	1.2142	0.28	yes	up	B(ii)	-	-	-	-	-	-	-	HMDB0061688	Lipids and lipid-like molecules	Prenol lipids	Terpene glycosides	-	534.272	7.7019	M+H, M+ACN+H	C26H36O9	0	59.2	metab_174	pos_1162	pos	5.379	0.4982	4.43	0.5615
N-Palmitoyl Lysine	N -棕榈酰赖氨酸	0.01065	0.1145	1.8108	1.4186	1.0386	0.0546	yes	up	B(ii)	-	-	-	-	-	-	-	HMDB0241929	Organic acids and derivatives	Carboxylic acids and derivatives	Amino acids, peptides, and analogues	-	385.342	6.05917	M+H	C22H44N2O3	0	80.7	metab_4417	pos_5463	pos	6.624	0.1774	6.378	0.1556
Manumycin A	手霉素A	0.003013	0.07999	1.8097	1.5787	1.0943	0.1301	yes	up	B(ii)	C12111	-	-	-	-	-	-	HMDB0242678;LMFA08020185	Organic oxygen compounds	Organooxygen compounds	Carbonyl compounds	52665-74-4	589.232	7.51527	M+CH3OH+H, M+K, M+Na	C31H38N2O7	0	43.2	metab_1882	pos_281	pos	6.438	0.2532	5.883	0.3576
N-(2,5-dioxocyclopentyl)acetamide	-	0.003698	0.08005	1.8082	1.5618	1.0282	0.0401	yes	up	B(i)	-	-	-	-	-	-	-	-	-	-	-	-	156.065	0.865633	M+H, M+CH3OH+H	C7H9NO3	36.7	0	metab_801	pos_1744	pos	5.732	0.09859	5.575	0.08079
Cytidine 2'-phosphate	2 ' -磷酸胞苷	0.005263	0.08835	1.8076	1.6427	0.8011	-0.32	yes	down	B(ii)	C03104	-	-	-	-	-	-	HMDB0011692	Organic oxygen compounds	Organooxygen compounds	Carbohydrates and carbohydrate conjugates	85-94-9	387.067	4.5163	M+ACN+Na	C9H14N3O8P	0	40.5	metab_5242	pos_6305	pos	3.165	0.2884	3.951	0.6083
Ile Ile Val	异亮氨酸 异亮氨酸 缬氨酸	0.01336	0.1231	1.8046	1.4443	1.1466	0.1974	yes	up	B(i)	-	-	-	-	-	-	-	-	-	-	-	-	344.253	4.13505	M+H	C17H33N3O4	61.2	0	metab_5406	pos_6468	pos	4.325	0.4236	3.772	0.3552
PC(18:2/0:0)	-	0.006141	0.09281	1.7979	1.582	0.9316	-0.1022	yes	down	B(i)	-	-	-	-	-	-	-	LMGP01050035;LMGP01050034	-	-	-	-	520.339	6.45632	M+H, M+Na	C26H50NO7P	74.1	0	metab_248	pos_1232	pos	6.36	0.356	6.827	0.2038
3-[4-Hydroxy-3-(3-methyl-2-butenyl)phenyl]-2-propenal	3-[4-羟基-3-（3-甲基-2-丁烯基）苯基]-2-丙烯醛	0.00693	0.09774	1.7974	1.4721	0.9621	-0.0557	yes	down	B(ii)	-	-	-	-	-	-	-	HMDB0040833	Phenylpropanoids and polyketides	Cinnamaldehydes	Not Available	-	234.148	3.98007	M+NH4	C14H16O2	0	43.4	metab_2393	pos_3306	pos	4.572	0.1482	4.752	0.06352
Epsilon-Tocopherol	-	0.003916	0.08131	1.7962	1.5456	0.874	-0.1943	yes	down	B(ii)	C14154	-	-	map01100;map00130;map01110	Metabolic pathways;Ubiquinone and other terpenoid-quinone biosynthesis;Biosynthesis of secondary metabolites	Metabolism;Metabolism;Metabolism	Global and overview maps;Metabolism of cofactors and vitamins;Global and overview maps	LMPR02020055;HMDB0030554;HMDB0304597	Lipids and lipid-like molecules	Prenol lipids	Quinone and hydroquinone lipids	490-23-3	449.278	6.42517	M+K	C28H42O2	0	77.3	metab_4059	pos_5069	pos	4.369	0.4779	4.999	0.1964
Ile Phe	异亮氨酸 苯丙氨酸	0.02284	0.1523	1.794	1.3042	1.1088	0.1489	yes	up	B(i)	-	-	-	-	-	-	-	-	-	-	-	-	279.169	5.0564	M+H, M+Na	C15H22N2O3	50.2	0	metab_535	pos_1498	pos	5.281	0.4118	4.763	0.3987
Jervine	介藜芦胺	0.003959	0.08131	1.7922	1.5776	1.134	0.1815	yes	up	B(ii)	C10811	-	-	map01066	Biosynthesis of alkaloids derived from terpenoid and polyketide	Metabolism	Chemical structure transformation maps	HMDB0253731;MJDBOTE0000999	Lipids and lipid-like molecules	Steroids and steroid derivatives	Steroidal alkaloids	469-59-0	470.264	5.32708	M+2Na-H	C27H39NO3	0	51.6	metab_4880	pos_5950	pos	5.279	0.2784	4.655	0.4303
14-Epi-19-nortachysterol	-	0.006001	0.092	1.7922	1.5367	1.1091	0.1494	yes	up	B(ii)	C07711	-	-	-	-	-	-	HMDB0006500;HMDB0244581;HMDB0006560	Lipids and lipid-like molecules	Steroids and steroid derivatives	Vitamin D and derivatives	1173-13-3;17592-07-3	405.311	6.3009	M+Na	C27H42O	0	32.8	metab_3129	pos_4053	pos	5.52	0.2411	4.977	0.4092
Polyporusterone A	猪苓酮A	0.00142	0.06098	1.7919	1.6782	1.0592	0.083	yes	up	B(ii)	-	-	-	-	-	-	-	HMDB0038495	Lipids and lipid-like molecules	Steroids and steroid derivatives	Bile acids, alcohols and derivatives	141360-88-5	501.318	5.95033	M+Na	C28H46O6	0	50.2	metab_4532	pos_5588	pos	5.421	0.1753	5.118	0.1277
9-Hpode	-	0.004871	0.0868	1.7892	1.5185	0.9142	-0.1294	yes	down	B(ii)	C14827	-	-	map01100;map00591	Metabolic pathways;Linoleic acid metabolism	Metabolism;Metabolism	Global and overview maps;Lipid metabolism	HMDB0242602;LMFA02000012;HMDB0062434	Lipids and lipid-like molecules	Fatty Acyls	Lineolic acids and derivatives	29774-12-7	335.218	6.22315	M+NH4, M+CH3OH+H, M+Na	C18H32O4	0	43.8	metab_1527	pos_247	pos	6.074	0.4158	6.644	0.2449
Chrysophanol	大黄酚	0.006412	0.09533	1.7828	1.4952	0.899	-0.1537	yes	down	B(i)	C10315	-	-	-	-	-	-	LMPK13040006;HMDB0030670	Benzenoids	Anthracenes	Anthraquinones	481-74-3	255.065	5.7555	M+H, M+Na	C15H10O4	72.1	0	metab_7762	pos_919	pos	5.463	0.2386	6.077	0.4872
(3E,5E)-1,3,5-octatriene	（3E，5E）-1,3,5-辛三烯	0.007008	0.09805	1.7822	1.4704	0.9781	-0.032	yes	down	B(ii)	-	-	-	-	-	-	-	HMDB0303832	Hydrocarbons	Unsaturated hydrocarbons	Olefins	-	109.101	4.27048	M+H	C8H12	0	33.2	metab_5349	pos_6414	pos	4.768	0.07256	4.875	0.06244
2-Maleylacetate	2 -马来酰乙酸酯	0.00297	0.07999	1.781	1.5898	1.0707	0.0985	yes	up	B(ii)	C02222	-	-	map01100;map01220;map01120;map00627;map00362;map00361;map00364	Metabolic pathways;Degradation of aromatic compounds;Microbial metabolism in diverse environments;Aminobenzoate degradation;Benzoate degradation;Chlorocyclohexane and chlorobenzene degradation;Fluorobenzoate degradation	Metabolism;Metabolism;Metabolism;Metabolism;Metabolism;Metabolism;Metabolism	Global and overview maps;Global and overview maps;Global and overview maps;Xenobiotics biodegradation and metabolism;Xenobiotics biodegradation and metabolism;Xenobiotics biodegradation and metabolism;Xenobiotics biodegradation and metabolism	HMDB0060348	Organic acids and derivatives	Keto acids and derivatives	Medium-chain keto acids and derivatives	24740-88-3	200.055	2.72493	M+ACN+H	C6H6O5	0	30.8	metab_1913	pos_2841	pos	4.485	0.176	4.189	0.154
N-Stearoyl Asparagine	N -硬脂酰天冬酰胺	0.005764	0.09062	1.7776	1.543	1.0264	0.0375	yes	up	B(ii)	-	-	-	-	-	-	-	HMDB0241938	Organic acids and derivatives	Carboxylic acids and derivatives	Amino acids, peptides, and analogues	-	399.321	6.01263	M+H, M+Na	C22H42N2O4	0	51.2	metab_7820	pos_971	pos	6.62	0.1079	6.45	0.1008
9-F1-phytoprostane	-	0.002737	0.07999	1.7753	1.6081	1.0213	0.0305	yes	up	B(ii)	-	-	-	-	-	-	-	HMDB0304641	Lipids and lipid-like molecules	Fatty Acyls	Eicosanoids	-	346.258	5.87242	M+NH4	C18H32O5	0	57.7	metab_4624	pos_5692	pos	5.362	0.04815	5.25	0.07228
Leu Leu Phe	-	0.004101	0.08177	1.774	1.6053	1.2316	0.3006	yes	up	B(i)	-	-	-	-	-	-	-	-	-	-	-	-	392.253	5.26758	M+H	C21H33N3O4	37.2	0	metab_2734	pos_3644	pos	4.307	0.452	3.497	0.4934
PC(18:4(6Z,9Z,12Z,15Z)/20:0)	-	0.002813	0.07999	1.7695	1.5888	1.0097	0.0139	yes	up	B(ii)	C00157	Lipids	Phospholipids	map01100;map00564;map01110;map00590;map00591;map00592;map05231;map04723	Metabolic pathways;Glycerophospholipid metabolism;Biosynthesis of secondary metabolites;Arachidonic acid metabolism;Linoleic acid metabolism;alpha-Linolenic acid metabolism;Choline metabolism in cancer;Retrograde endocannabinoid signaling	Metabolism;Metabolism;Metabolism;Metabolism;Metabolism;Metabolism;Human Diseases;Organismal Systems	Global and overview maps;Lipid metabolism;Global and overview maps;Lipid metabolism;Lipid metabolism;Lipid metabolism;Cancer: overview;Nervous system	HMDB0008241;LMGP01011719;PW_C004289	Lipids and lipid-like molecules	Glycerophospholipids	Glycerophosphocholines	-	810.598	6.66668	M+H	C46H84NO8P	0	61.1	metab_3253	pos_4192	pos	7.077	0.03345	7.009	0.04199
Pirbuterol	吡丁醇	0.002239	0.0753	1.7678	1.6151	0.9583	-0.0614	yes	down	B(ii)	C07807	-	-	-	-	-	-	HMDB0015407	Organoheterocyclic compounds	Pyridines and derivatives	Hydroxypyridines	38677-81-5	273.18	3.75048	M+CH3OH+H	C12H20N2O3	0	33.2	metab_5603	pos_6654	pos	5.199	0.1607	5.425	0.05902
2,5-Dimethylbenzaldehyde	2，5 -二甲基苯甲醛	0.003587	0.08005	1.7673	1.5562	0.9837	-0.0238	yes	down	B(i)	-	-	-	-	-	-	-	HMDB0032014	Benzenoids	Benzene and substituted derivatives	Benzoyl derivatives	34341-29-2	135.08	6.16077	M+H	C9H10O	91.3	0	metab_4280	pos_5316	pos	5.237	0.05198	5.324	0.04726
Lipoxin A5	脂氧素A5	0.004961	0.08708	1.767	1.528	0.8164	-0.2926	yes	down	B(i)	-	-	-	-	-	-	-	-	-	-	-	-	333.203	6.77593	M+H-H2O	C20H30O5	55.8	0	metab_3285	pos_4225	pos	4.874	0.8312	5.97	0.4207
Phenacetin	非那西汀	0.007938	0.104	1.7663	1.5557	1.0583	0.0818	yes	up	B(i)	C07591	-	-	-	-	-	-	HMDB0256387	Benzenoids	Benzene and substituted derivatives	Anilides	62-44-2	180.102	5.98917	M+H	C10H13NO2	38.3	0	metab_4489	pos_5536	pos	5.155	0.2004	4.871	0.1654
Melagatran	美加拉群	0.001429	0.06098	1.7627	1.6582	1.2294	0.298	yes	up	B(ii)	C21551	-	-	-	-	-	-	HMDB0254416	Organic acids and derivatives	Carboxylic acids and derivatives	Amino acids, peptides, and analogues	159776-70-2	493.252	7.11843	M+ACN+Na	C22H31N5O4	0	46.6	metab_3326	pos_4282	pos	4.86	0.5744	3.953	0.3
Methionyl-Alanine	甲硫氨酰基-丙氨酸	0.01039	0.114	1.7591	1.5074	1.2615	0.3352	yes	up	B(ii)	-	-	-	-	-	-	-	HMDB0028966	Organic acids and derivatives	Carboxylic acids and derivatives	Amino acids, peptides, and analogues	-	441.185	2.00538	2M+H	C8H16N2O3S	0	54.2	metab_6546	pos_7570	pos	4.631	0.6879	3.671	0.6074
3-Hydroxy-L-proline	3 -羟基- L -脯氨酸	0.003583	0.08005	1.7559	1.5699	0.945	-0.0816	yes	down	B(ii)	C04397	-	-	-	-	-	-	HMDB0002113	Organic acids and derivatives	Carboxylic acids and derivatives	Amino acids, peptides, and analogues	4298-08-02	132.065	0.5142	M+H, M+CH3OH+H	C5H9NO3	0	42.1	metab_4238	pos_527	pos	5.24	0.1172	5.545	0.2174
Thymine	胸腺嘧啶	0.01184	0.1184	1.7545	1.4005	1.0659	0.0921	yes	up	B(i)	C00178	Nucleic acids	Bases	map00240;map01100;map01232	Pyrimidine metabolism;Metabolic pathways;Nucleotide metabolism	Metabolism;Metabolism;Metabolism	Nucleotide metabolism;Global and overview maps;Global and overview maps	HMDB0000262;PW_C000179;MJDBOTE0000713	Organoheterocyclic compounds	Diazines	Pyrimidines and pyrimidine derivatives	65-71-4	127.05	2.38338	M+H	C5H6N2O2	47.8	0	metab_6487	pos_7516	pos	5.949	0.2541	5.581	0.2547
(+)-4,11-Eudesmadien-3-one	（+）-4,11-eudesmadine-3-one	0.02037	0.1465	1.745	1.3173	0.8001	-0.3218	yes	down	B(ii)	-	-	-	-	-	-	-	HMDB0037061	Lipids and lipid-like molecules	Prenol lipids	Sesquiterpenoids	473-08-5	500.354	3.81312	2M+ACN+Na	C15H22O	0	47.7	metab_2334	pos_3252	pos	3.682	0.7523	4.602	0.652
2-Propanol, 1-((1-methylethyl)amino)-3-(2,4,6-tripropylphenoxy)-	2-丙醇，1-（（1-甲基乙基）氨基）-3-（2,4,6-三丙基苯氧基）-	0.004328	0.08271	1.7436	1.5476	1.0942	0.1298	yes	up	B(ii)	-	-	-	-	-	-	-	HMDB0246264	Benzenoids	Benzene and substituted derivatives	Phenylpropanes	-	374.243	5.7868	M+K	C21H37NO2	0	56.1	metab_2859	pos_3768	pos	4.973	0.2912	4.545	0.2054
16,16-Dimethyl Prostaglandin E1	16，16 -二甲基前列腺素E1	0.007195	0.09822	1.7434	1.5136	1.0634	0.0887	yes	up	B(ii)	-	-	-	-	-	-	-	HMDB0244726	Lipids and lipid-like molecules	Fatty Acyls	Eicosanoids	-	405.263	6.17642	M+Na	C22H38O5	0	43.2	metab_4257	pos_5292	pos	5.819	0.1593	5.472	0.2689
(5Z,8Z)-10-[(2S,3R)-3-[(2Z)-Oct-2-en-1-yl]oxiran-2-yl]deca-5,8-dienoylcarnitine	（5Z，8Z）-10-[（2S，3R）-3-[（2Z）-Oct-2-en-1-yl]oxiran-2-yl]deca-5,8-二烯酰基肉碱	0.003474	0.08005	1.743	1.598	0.9184	-0.1227	yes	down	B(ii)	-	-	-	-	-	-	-	HMDB0241882	Lipids and lipid-like molecules	Fatty Acyls	Eicosanoids	-	481.364	6.52643	M+NH4	C27H45NO5	0	30.2	metab_3997	pos_4997	pos	5.755	0.3221	6.266	0.2562
Fluticasone 17beta-carboxylic acid	-	0.02193	0.15	1.7421	1.2937	0.8807	-0.1833	yes	down	B(ii)	-	-	-	-	-	-	-	HMDB0061092	Lipids and lipid-like molecules	Steroids and steroid derivatives	Androstane steroids	-	379.174	5.47957	M+H-H2O, M+H, M+NH4, M+Na, M+H-2H2O	C21H26F2O5	0	31.6	metab_537	pos_15	pos	4.695	0.6183	5.331	0.3253
(Z)-3-(1,2-Dihydroxyethyl)-3-hydroxyhenicos-12-en-2-one	（Z） -3-（1,2-二羟乙基）-3-羟基-12-烯-2-酮	0.0005948	0.04648	1.7408	1.768	1.0261	0.0372	yes	up	B(ii)	-	-	-	-	-	-	-	HMDB0255948	Lipids and lipid-like molecules	Fatty Acyls	Fatty alcohols	-	429.295	5.34375	M+2Na-H	C23H44O4	0	32.5	metab_4875	pos_5945	pos	5.388	0.07156	5.251	0.05114
Phe Ile	苯丙氨酸 异亮氨酸	0.0252	0.1587	1.7407	1.2879	1.135	0.1827	yes	up	B(i)	-	-	-	-	-	-	-	-	-	-	-	-	279.169	5.40987	M+H	C15H22N2O3	43.9	0	metab_4846	pos_5918	pos	5.262	0.4251	4.636	0.5638
Isophorone	异佛尔酮	0.008537	0.1068	1.7386	1.4652	0.949	-0.0755	yes	down	B(i)	C14743	-	-	-	-	-	-	HMDB0031195	Organic oxygen compounds	Organooxygen compounds	Carbonyl compounds	78-59-1	121.101	4.36352	M+H-H2O	C9H14O	44.1	0	metab_5299	pos_6367	pos	5.36	0.2208	5.648	0.1484
Cis-12-Oxophytodienoic acid	-	0.001956	0.07163	1.7385	1.625	1.0973	0.134	yes	up	B(ii)	-	-	-	-	-	-	-	HMDB0302724	Lipids and lipid-like molecules	Fatty Acyls	Eicosanoids	-	356.217	3.17188	M+ACN+Na	C18H28O3	0	38.6	metab_2095	pos_3019	pos	4.802	0.2793	4.376	0.1504
5-Methyl-3(2H)-furanone	5-甲基-3（2H）-呋喃酮	0.01114	0.1159	1.7384	1.4195	1.0404	0.0571	yes	up	B(ii)	-	-	-	-	-	-	-	HMDB0303258	Organoheterocyclic compounds	Dihydrofurans	Furanones	-	81.0339	1.4984	M+H-H2O, M+CH3OH+H	C5H6O2	0	33.5	metab_987	pos_1913	pos	4.352	0.1307	4.183	0.09968
Polymyxin	多黏菌素	0.02071	0.1474	1.7284	1.317	0.7834	-0.3522	yes	down	B(ii)	-	-	-	-	-	-	-	HMDB0256685	Organic acids and derivatives	Carboxylic acids and derivatives	Amino acids, peptides, and analogues	-	576.3	3.11263	M+2Na	C48H82N16O14	0	34.3	metab_2069	pos_2996	pos	3.736	0.8032	4.769	0.7814
N-Linoleoyl Leucine	N -亚油酰亮氨酸	0.005962	0.09184	1.7273	1.5736	1.0566	0.0794	yes	up	B(ii)	-	-	-	-	-	-	-	HMDB0241979	Organic acids and derivatives	Carboxylic acids and derivatives	Amino acids, peptides, and analogues	-	426.356	6.21532	M+CH3OH+H, M+K, M+H-H2O	C24H43NO3	0	44.8	metab_1831	pos_276	pos	6.086	0.2557	5.76	0.1262
N-Docosahexaenoyl Glycine	N -二十二碳六烯酰甘氨酸	0.008749	0.1078	1.7261	1.4859	1.0635	0.0889	yes	up	B(ii)	-	-	-	-	-	-	-	HMDB0242014	Organic acids and derivatives	Carboxylic acids and derivatives	Amino acids, peptides, and analogues	-	403.295	6.2388	M+NH4	C24H35NO3	0	66.1	metab_4192	pos_5220	pos	6.127	0.2379	5.761	0.2423
4alpha-carboxy-4beta-methyl-5alpha-cholesta-8,24-dien-3beta-ol	4α-羧基-4β-甲基-5α-胆固醇-8,24-二烯-3β-醇	0.009416	0.1089	1.7235	1.4352	1.052	0.0731	yes	up	B(ii)	C15808	-	-	map01100;map01110;map00100	Metabolic pathways;Biosynthesis of secondary metabolites;Steroid biosynthesis	Metabolism;Metabolism;Metabolism	Global and overview maps;Global and overview maps;Lipid metabolism	HMDB0304191;HMDB0001181;HMDB0006927;HMDB0062383	Lipids and lipid-like molecules	Prenol lipids	Triterpenoids	-	407.327	6.19185	M+H-2H2O	C29H46O3	0	57	metab_7857	pos_5275	pos	5.669	0.1634	5.389	0.2061
1,2,3,4-Tetrahydronaphthalene	1，2，3，4 -四氢萘	0.004478	0.0839	1.7231	1.5317	1.0544	0.0764	yes	up	B(ii)	C14114	-	-	map00626;map01120	Naphthalene degradation;Microbial metabolism in diverse environments	Metabolism;Metabolism	Xenobiotics biodegradation and metabolism;Global and overview maps	HMDB0244120	Benzenoids	Tetralins	Not Available	119-64-2	133.101	3.95635	M+H	C10H12	0	54.4	metab_2383	pos_3298	pos	4.633	0.151	4.394	0.1316
Ile Ile Leu	异亮氨酸 异亮氨酸 亮氨酸	0.02195	0.15	1.7218	1.3012	1.1104	0.151	yes	up	B(i)	-	-	-	-	-	-	-	-	-	-	-	-	358.269	5.04015	M+H, M+Na	C18H35N3O4	66.3	0	metab_7686	pos_876	pos	5.131	0.4158	4.621	0.3745
Flumethasone	氟米松	0.009015	0.1086	1.7211	1.732	1.0415	0.0586	yes	up	B(ii)	C14479	-	-	-	-	-	-	HMDB0252336;MJDBOTE0001546	Lipids and lipid-like molecules	Steroids and steroid derivatives	Hydroxysteroids	2135-17-3	443.228	4.6727	M+CH3OH+H	C22H28F2O5	0	39.8	metab_5178	pos_6242	pos	5.652	0.1427	5.427	0.1541
Prostaglandin E3	前列腺素E3	0.009189	0.1086	1.721	1.4532	0.9401	-0.0891	yes	down	B(ii)	C06439	Lipids	Eicosanoids	-	-	-	-	LMFA03010135;HMDB0247474;HMDB0002664	Lipids and lipid-like molecules	Fatty Acyls	Eicosanoids	802-31-3	333.204	6.26972	M+H-H2O	C20H30O5	0	32.8	metab_4166	pos_5192	pos	5.73	0.2538	6.095	0.2291
Resolvin E2	消散素E2	0.01152	0.1173	1.7163	1.5979	0.9208	-0.119	yes	down	B(ii)	C18173	-	-	-	-	-	-	LMFA03140011;HMDB0257163	Lipids and lipid-like molecules	Fatty Acyls	Eicosanoids	-	357.204	5.94252	M+Na	C20H30O4	0	43.3	metab_4550	pos_5605	pos	4.478	0.3469	4.863	0.141
Lucidenic acid A	赤芝酸A	0.003866	0.08131	1.7159	1.5993	1.0281	0.0399	yes	up	B(ii)	-	-	-	-	-	-	-	HMDB0037611	Lipids and lipid-like molecules	Prenol lipids	Sesquiterpenoids	95311-94-7	476.299	5.97378	M+NH4	C27H38O6	0	82.3	metab_2977	pos_3890	pos	5.64	0.04823	5.486	0.1158
Alpha-Methyltryptamine	-	0.02188	0.15	1.7133	1.3155	0.9002	-0.1517	yes	down	B(ii)	C20127	-	-	-	-	-	-	HMDB0245770	Organoheterocyclic compounds	Indoles and derivatives	Indoles	299-26-3	175.123	2.6857	M+H	C11H14N2	0	56.5	metab_6226	pos_7269	pos	4.094	0.4353	4.548	0.2406
Desogestrel	去氧孕烯	0.01342	0.1231	1.7107	1.4299	1.1726	0.2298	yes	up	B(ii)	C07629	-	-	-	-	-	-	HMDB0014449;LMST02030104	Lipids and lipid-like molecules	Steroids and steroid derivatives	Estrane steroids	54024-22-5	343.262	6.11395	M+CH3OH+H	C22H30O	0	51.8	metab_4337	pos_5379	pos	5.488	0.3859	4.68	0.7106
O-Xylene	-	0.006812	0.09753	1.7064	1.4778	0.9746	-0.0371	yes	down	B(i)	C07212	-	-	map01100;map01220;map00622;map01120	Metabolic pathways;Degradation of aromatic compounds;Xylene degradation;Microbial metabolism in diverse environments	Metabolism;Metabolism;Metabolism;Metabolism	Global and overview maps;Global and overview maps;Xenobiotics biodegradation and metabolism;Global and overview maps	HMDB0059851	Benzenoids	Benzene and substituted derivatives	Xylenes	95-47-6	107.086	4.44035	M+H	C8H10	67.2	0	metab_5271	pos_6335	pos	4.449	0.09421	4.565	0.04269
Isoleucyl-Tryptophan	异亮氨酰-色氨酸	0.02061	0.1474	1.7033	1.3066	1.1137	0.1554	yes	up	B(ii)	-	-	-	-	-	-	-	HMDB0028918	Organic acids and derivatives	Carboxylic acids and derivatives	Amino acids, peptides, and analogues	-	318.18	4.81563	M+H	C17H23N3O3	0	65.3	metab_5113	pos_6179	pos	4.77	0.3143	4.283	0.4239
NH-DVal(NMe)-Val-OMe	-	0.03831	0.1922	1.6955	1.1966	1.1536	0.2062	yes	up	B(i)	-	-	-	-	-	-	-	-	-	-	-	-	245.185	5.05242	M+H, M+Na	C12H24N2O3	39.2	0	metab_536	pos_1499	pos	5.377	0.55	4.661	0.6949
(+/-)-11-Methylhexadecanoic acid	-	0.008839	0.1078	1.695	1.4853	1.1264	0.1718	yes	up	B(ii)	-	-	-	-	-	-	-	HMDB0040598	Lipids and lipid-like molecules	Fatty Acyls	Fatty acids and conjugates	-	288.289	6.16077	M+NH4	C17H34O2	0	45.9	metab_3070	pos_3982	pos	5.337	0.346	4.738	0.4371
LysoPC(22:6(4Z,7Z,10Z,13Z,16Z,19Z)/0:0)	-	0.02282	0.1523	1.6949	1.3048	0.893	-0.1632	yes	down	B(ii)	C04230	Lipids	Phospholipids	map00564;map05231	Glycerophospholipid metabolism;Choline metabolism in cancer	Metabolism;Human Diseases	Lipid metabolism;Cancer: overview	HMDB0010404	Lipids and lipid-like molecules	Glycerophospholipids	Glycerophosphocholines	162440-05-3	568.338	6.37833	M+H	C30H50NO7P	0	75.9	metab_4090	pos_5101	pos	4.517	0.4927	5.058	0.3412
Azitromycin	阿奇霉素	0.02191	0.15	1.6939	1.2942	1.1666	0.2223	yes	up	B(ii)	-	-	-	-	-	-	-	HMDB0249627	Organic oxygen compounds	Organooxygen compounds	Carbohydrates and carbohydrate conjugates	-	711.515	6.69002	M+H-2H2O	C39H74N2O11	0	36.5	metab_3916	pos_4896	pos	5.267	0.6397	4.515	0.5218
Prednisone acetate	泼尼松乙酸酯	0.007452	0.1001	1.6932	1.4965	0.9262	-0.1106	yes	down	B(ii)	-	-	-	-	-	-	-	HMDB0256752	Lipids and lipid-like molecules	Steroids and steroid derivatives	Pregnane steroids	-	418.221	6.09047	M+NH4	C23H28O6	0	31.4	metab_4380	pos_5421	pos	4.718	0.2927	5.094	0.1736
2,6,10,10-Tetramethyl-1-oxaspiro[4.5]decan-6-ol	6-羟基二氢茶螺烷	0.006818	0.09753	1.6898	1.519	0.8228	-0.2814	yes	down	B(ii)	-	-	-	-	-	-	-	HMDB0037907	Organoheterocyclic compounds	Tetrahydrofurans	Not Available	53398-90-6	177.163	4.50895	M+H-2H2O, M+H, M+H-H2O	C13H24O2	0	40.2	metab_1093	pos_201	pos	4.146	0.6709	5.039	0.4296
Pentenylbenzene	戊烯基苯	0.004059	0.08177	1.689	1.5894	1.0356	0.0505	yes	up	B(ii)	-	-	-	-	-	-	-	HMDB0302269	Benzenoids	Benzene and substituted derivatives	Styrenes	-	147.117	6.11395	M+H	C11H14	0	38.4	metab_3038	pos_3951	pos	5.322	0.1308	5.139	0.07575
Vindoline	文朵灵	0.002885	0.07999	1.6889	1.5919	1.0853	0.118	yes	up	B(ii)	C01626	-	-	map01110;map01063;map00901	Biosynthesis of secondary metabolites;Biosynthesis of alkaloids derived from shikimate pathway;Indole alkaloid biosynthesis	Metabolism;Metabolism;Metabolism	Global and overview maps;Chemical structure transformation maps;Biosynthesis of other secondary metabolites	HMDB0259814;MJDBOTE0000982	Alkaloids and derivatives	Plumeran-type alkaloids	Not Available	2182-14-1	457.232	5.06973	M+H, M+Na	C25H32N2O6	0	35	metab_7717	pos_879	pos	5.461	0.2557	5.032	0.2188
Quinolinic Acid	喹啉酸	0.009334	0.1089	1.6883	1.4558	1.1284	0.1743	yes	up	B(i)	C03722	-	-	map01100;map00760;map01240;map00410;map01064;map00380;map01060	Metabolic pathways;Nicotinate and nicotinamide metabolism;Biosynthesis of cofactors;beta-Alanine metabolism;Biosynthesis of alkaloids derived from ornithine, lysine and nicotinic acid;Tryptophan metabolism;Biosynthesis of plant secondary metabolites	Metabolism;Metabolism;Metabolism;Metabolism;Metabolism;Metabolism;Metabolism	Global and overview maps;Metabolism of cofactors and vitamins;Global and overview maps;Metabolism of other amino acids;Chemical structure transformation maps;Amino acid metabolism;Chemical structure transformation maps	HMDB0000232;PW_C000156;MJDBOTE0000391	Organoheterocyclic compounds	Pyridines and derivatives	Pyridinecarboxylic acids and derivatives	89-00-9	168.029	2.04408	M+H	C7H5NO4	43.4	0	metab_6541	pos_7566	pos	5.546	0.4445	4.915	0.3916
Ethosuximide	乙琥胺	0.01109	0.1158	1.6874	1.6685	0.8815	-0.182	yes	down	B(ii)	C07505	-	-	-	-	-	-	HMDB0014731	Organoheterocyclic compounds	Pyrrolidines	Pyrrolidones	77-67-8	300.191	1.60028	2M+NH4	C7H11NO2	0	43.2	metab_6628	pos_7649	pos	4.798	0.5	5.443	0.3726
Hydromorphone	氢化吗啡酮	0.01119	0.1163	1.6849	1.4307	1.1262	0.1715	yes	up	B(ii)	C07042	-	-	-	-	-	-	PW_C008858;HMDB0014472	Alkaloids and derivatives	Morphinans	Not Available	466-99-9	303.17	6.09047	M+NH4	C17H19NO3	0	45	metab_4384	pos_5425	pos	5.041	0.488	4.476	0.2492
2,3-Dimethoxy-5-methyl-6-(9'-carboxynonyl)-1,4-benzoquinone	2,3-二甲氧基-5-甲基-6-（9'-羧基壬基）-1,4-苯醌	0.002143	0.07391	1.6818	1.7222	1.0194	0.0278	yes	up	B(ii)	-	-	-	-	-	-	-	HMDB0258087	Lipids and lipid-like molecules	Prenol lipids	Quinone and hydroquinone lipids	-	335.184	5.14938	M+H-H2O, M+Na, M+NH4	C19H28O6	0	40.8	metab_1232	pos_214	pos	5.401	0.04144	5.298	0.06565
Val Glu Tyr	缬氨酸 谷氨酸 酪氨酸	0.01937	0.1442	1.6803	1.3176	1.1819	0.2411	yes	up	B(i)	-	-	-	-	-	-	-	-	-	-	-	-	410.191	2.9348	M+H	C19H27N3O7	65.8	0	metab_6063	pos_7105	pos	4.613	0.5175	3.903	0.5574
PG(i-24:0/20:4(8Z,11Z,14Z,17Z)-2OH(5S,6R))	-	0.02863	0.1686	1.6754	1.2473	0.7224	-0.4691	yes	down	B(ii)	-	-	-	-	-	-	-	HMDB0272265	Not Available	Not Available	Not Available	-	469.306	4.33267	M+H+Na	C50H91O12P	0	41.7	metab_5310	pos_6378	pos	3.474	1.147	4.809	1.038
4-Heptyloxyphenol	4 -庚氧基苯酚	0.004105	0.08177	1.6722	1.5833	1.0484	0.0681	yes	up	B(ii)	C14236	-	-	-	-	-	-	HMDB0246434	Benzenoids	Phenols	4-alkoxyphenols	13037-86-0	173.132	6.11395	M+H-2H2O	C13H20O2	0	51.2	metab_4348	pos_5389	pos	5.268	0.1771	5.025	0.09434
Cytochalasin B	细胞松弛素B	0.005015	0.08708	1.6693	1.5249	1.1968	0.2592	yes	up	B(ii)	C19954	-	-	-	-	-	-	LMPK11000002;HMDB0250718	Alkaloids and derivatives	Cytochalasans	Cytochalasins	14930-96-2	512.303	5.997	M+CH3OH+H	C29H37NO5	0	57.9	metab_4475	pos_5520	pos	5.254	0.5675	4.39	0.467
Latrunculin a	-	0.009034	0.1086	1.6678	1.4379	1.1385	0.1871	yes	up	B(ii)	C16901	-	-	-	-	-	-	HMDB0253989	Phenylpropanoids and polyketides	Macrolides and analogues	Not Available	76343-93-6	466.16	2.8881	M+2Na-H	C22H31NO5S	0	31.7	metab_6085	pos_7128	pos	5.336	0.3014	4.687	0.526
Physagulin A	-	0.02504	0.1585	1.6669	1.3295	0.8014	-0.3193	yes	down	B(ii)	-	-	-	-	-	-	-	HMDB0041047;LMST01160045;LMST01160042	Organoheterocyclic compounds	Quinolines and derivatives	Benzoquinolines	146713-98-6	524.276	3.91977	2M+3H2O+2H	C30H38O7	0	36.8	metab_2376	pos_3290	pos	3.786	0.6971	4.724	0.7949
Notoginsenoside R1	三七皂苷R1	0.03225	0.1791	1.6634	1.2232	0.7483	-0.4183	yes	down	B(ii)	C08961	-	-	-	-	-	-	HMDB0035363;MJDBOTE0000935	Lipids and lipid-like molecules	Prenol lipids	Triterpenoids	80418-24-2	478.268	3.29523	M+H+Na	C47H80O18	0	42.2	metab_2150	pos_3073	pos	4.112	1.381	5.495	0.8966
Leonurine	益母草碱	0.01359	0.1233	1.6626	1.4083	0.927	-0.1094	yes	down	B(ii)	C16985	-	-	-	-	-	-	HMDB0254014	Benzenoids	Benzene and substituted derivatives	Benzoic acids and derivatives	24697-74-3	344.181	2.9582	M+CH3OH+H	C14H21N3O5	0	45.3	metab_6054	pos_7094	pos	4.963	0.2649	5.354	0.29
4-Oxoretinol	4-酮维生素A	0.005453	0.08969	1.6622	1.6094	1.0229	0.0326	yes	up	B(ii)	C16683	-	-	map00830	Retinol metabolism	Metabolism	Metabolism of cofactors and vitamins	PW_C007859;HMDB0012329	Lipids and lipid-like molecules	Prenol lipids	Retinoids	62702-55-0	364.222	2.57838	M+ACN+Na	C20H28O2	0	37.7	metab_6307	pos_7347	pos	4.968	0.06864	4.857	0.06638
Dihomo-gamma-linolenoylethanolamide	(8Z,11Z,14Z)-N-(2-羟乙基)-8,11,14-二十碳三烯酰胺	0.03171	0.1775	1.6616	1.2295	1.03	0.0426	yes	up	B(ii)	C13828	-	-	-	-	-	-	HMDB0013625	Organic nitrogen compounds	Organonitrogen compounds	Amines	150314-34-4	367.331	6.14513	M+NH4	C22H39NO2	0	36	metab_4296	pos_5334	pos	6.187	0.1532	6.007	0.1486
16-Methylheptadecanoic acid	16 -甲基十七烷酸	0.004131	0.08177	1.661	1.5803	1.0827	0.1146	yes	up	B(ii)	C20356	-	-	-	-	-	-	HMDB0031066	Lipids and lipid-like molecules	Fatty Acyls	Fatty acids and conjugates	2724-58-5	348.289	6.01263	M+K, M+ACN+Na	C18H36O2	0	57.2	metab_415	pos_1387	pos	5.21	0.2825	4.812	0.1691
(Z)-3-Oxo-2-(2-pentenyl)-1-cyclopenteneacetic acid	（Z） -3-氧代-2-（2-戊烯基）-1-环戊烯乙酸	0.01051	0.114	1.6601	1.4543	0.9584	-0.0613	yes	down	B(ii)	-	-	-	-	-	-	-	HMDB0030197	Organic oxygen compounds	Organooxygen compounds	Carbonyl compounds	120282-76-0	191.106	4.36352	M+H-H2O	C12H16O3	0	39.7	metab_5297	pos_6365	pos	5.574	0.1671	5.816	0.1605
PC(22:2(13Z,16Z)/14:0)	-	0.01012	0.1124	1.6584	1.7248	1.0057	0.0082	yes	up	B(ii)	C00157	Lipids	Phospholipids	map01100;map00564;map01110;map00590;map00591;map00592;map05231;map04723	Metabolic pathways;Glycerophospholipid metabolism;Biosynthesis of secondary metabolites;Arachidonic acid metabolism;Linoleic acid metabolism;alpha-Linolenic acid metabolism;Choline metabolism in cancer;Retrograde endocannabinoid signaling	Metabolism;Metabolism;Metabolism;Metabolism;Metabolism;Metabolism;Human Diseases;Organismal Systems	Global and overview maps;Lipid metabolism;Global and overview maps;Lipid metabolism;Lipid metabolism;Lipid metabolism;Cancer: overview;Nervous system	PW_C004638;HMDB0008590;LMGP01012037	Lipids and lipid-like molecules	Glycerophospholipids	Glycerophosphocholines	-	786.599	7.62415	M+H-H2O, M+H	C44H84NO8P	0	76.7	metab_211	pos_1197	pos	6.353	0.01708	6.317	0.03055
4-[3-(4-Chlorophenyl)-1,2,4-oxadiazol-5-yl]butanoic acid	4-[3-（4-氯苯基）-1,2,4-恶二唑-5-基]丁酸	0.02274	0.152	1.656	1.3774	1.056	0.0786	yes	up	B(ii)	-	-	-	-	-	-	-	HMDB0246675	Organoheterocyclic compounds	Azoles	Oxadiazoles	-	284.08	4.60353	M+NH4	C12H11ClN2O3	0	38.8	metab_5209	pos_6272	pos	4.865	0.2291	4.607	0.171
Bufalin	蟾蜍灵	0.009723	0.1102	1.6532	1.4575	1.0299	0.0425	yes	up	B(i)	C16922	Steroids	24-Carbon atoms	-	-	-	-	LMST01130001;HMDB0249428	Lipids and lipid-like molecules	Steroids and steroid derivatives	Steroid lactones	465-21-4	387.252	6.10612	M+H	C24H34O4	46.8	0	metab_4356	pos_5397	pos	6.23	0.08893	6.049	0.1459
Ethamoxytriphetol	乙胺雌酚	0.01223	0.1193	1.652	1.3988	0.8741	-0.1941	yes	down	B(ii)	C14596	-	-	-	-	-	-	HMDB0251999	Phenylpropanoids and polyketides	Stilbenes	Not Available	67-98-1	402.245	1.4356	M+H-H2O	C27H33NO3	0	31	metab_6803	pos_7817	pos	4.68	0.6279	5.354	0.2132
Cinncassiol D2 glucoside	肉桂醇D2葡萄糖苷	0.02498	0.1585	1.6486	1.3032	0.7417	-0.4312	yes	down	B(ii)	-	-	-	-	-	-	-	HMDB0034679	Lipids and lipid-like molecules	Prenol lipids	Terpene glycosides	-	572.303	2.70923	M+ACN+H	C26H42O11	0	33.6	metab_6206	pos_7249	pos	3.646	0.9659	4.916	1.056
Gamma-Glutamyl-N'-(2-hydroxyphenyl)hydrazide	-	0.03584	0.1875	1.6453	1.2156	0.8551	-0.2258	yes	down	B(ii)	-	-	-	-	-	-	-	HMDB0252617	Organic oxygen compounds	Organooxygen compounds	Carbonyl compounds	-	545.223	4.16848	M+ACN+Na	C23H27N7O5	0	42.3	metab_5393	pos_6456	pos	4.09	0.6246	4.783	0.567
Aminoglutethimide	氨鲁米特	0.01912	0.1439	1.6452	1.3459	1.0459	0.0648	yes	up	B(ii)	C07617	-	-	-	-	-	-	HMDB0014501	Benzenoids	Benzene and substituted derivatives	Aniline and substituted anilines	125-84-8	277.092	1.53757	M+2Na-H	C13H16N2O2	0	46.3	metab_6657	pos_7675	pos	4.714	0.1693	4.507	0.1425
Antcin K	樟芝酸K	0.008859	0.1078	1.645	1.442	1.0683	0.0954	yes	up	B(ii)	-	-	-	-	-	-	-	HMDB0249891	Lipids and lipid-like molecules	Steroids and steroid derivatives	Bile acids, alcohols and derivatives	-	489.319	6.12177	M+H	C29H44O6	0	59.5	metab_4326	pos_5366	pos	5.691	0.2013	5.327	0.2726
Isoleucyl-Glutamate	异亮氨酰-谷氨酸	0.03996	0.1968	1.6436	1.1974	0.956	-0.0649	yes	down	B(ii)	-	-	-	-	-	-	-	HMDB0028906	Organic acids and derivatives	Carboxylic acids and derivatives	Amino acids, peptides, and analogues	-	225.123	3.04078	M+H-2H2O	C11H20N2O5	0	36.2	metab_2037	pos_2965	pos	4.567	0.1889	4.777	0.1825
LysoPC(14:1(9Z)/0:0)	-	0.0042	0.08231	1.6422	1.5725	1.0266	0.0379	yes	up	B(ii)	C04230	Lipids	Phospholipids	map00564;map05231	Glycerophospholipid metabolism;Choline metabolism in cancer	Metabolism;Human Diseases	Lipid metabolism;Cancer: overview	HMDB0010380	Lipids and lipid-like molecules	Glycerophospholipids	Glycerophosphocholines	-	466.29	5.49037	M+H	C22H44NO7P	0	34.8	metab_4813	pos_5885	pos	5.827	0.05069	5.676	0.1149
N-Acetyl-3-hydroxyprocainamide	N -乙酰- 3 -羟基普鲁卡因酰胺	0.005754	0.09062	1.6419	1.4993	0.9291	-0.1061	yes	down	B(ii)	-	-	-	-	-	-	-	HMDB0060996	Benzenoids	Benzene and substituted derivatives	Benzoic acids and derivatives	-	326.206	5.56398	M+H-H2O, M+CH3OH+H	C15H23N3O3	0	69.6	metab_492	pos_1458	pos	4.506	0.2586	4.85	0.1493
Val Ile Tyr	-	0.03043	0.1746	1.6391	1.242	1.2335	0.3028	yes	up	B(i)	-	-	-	-	-	-	-	-	-	-	-	-	394.233	3.5139	M+H	C20H31N3O5	32.6	0	metab_2237	pos_3159	pos	4.543	0.7169	3.683	0.7134
Murrayanol	咔唑生物碱	0.02634	0.1618	1.6379	1.3018	0.9745	-0.0373	yes	down	B(ii)	-	-	-	-	-	-	-	HMDB0040698;LMPK12110621	Organoheterocyclic compounds	Indoles and derivatives	Carbazoles	144525-81-5	405.252	6.09047	2M+ACN+H, M+ACN+H	C24H29NO2	0	46.2	metab_386	pos_1360	pos	5.421	0.09054	5.563	0.1342
Tryptophol	色醇	0.002717	0.07999	1.6348	1.6588	1.2676	0.3421	yes	up	B(i)	C00955	-	-	map00380	Tryptophan metabolism	Metabolism	Amino acid metabolism	HMDB0003447;MJDBOTE0000453	Organoheterocyclic compounds	Indoles and derivatives	Indoles	526-55-6	203.117	5.15482	M+ACN+H	C10H11NO	65.7	0	metab_4954	pos_6020	pos	3.832	0.5266	3.023	0.3456
L-Proline, 1-acetyl-4-hydroxy-, cis-	-	0.01419	0.1257	1.6346	1.456	1.0436	0.0616	yes	up	B(ii)	-	-	-	-	-	-	-	HMDB0253913	Organic acids and derivatives	Carboxylic acids and derivatives	Amino acids, peptides, and analogues	-	174.076	0.576283	M+H, M+Na	C7H11NO4	0	44.9	metab_815	pos_1757	pos	5.356	0.1835	5.132	0.133
Ile Ile Ile	异亮氨酸 异亮氨酸 异亮氨酸	0.03108	0.1759	1.6343	1.2363	1.1955	0.2577	yes	up	B(i)	-	-	-	-	-	-	-	-	-	-	-	-	358.269	4.91082	M+H, M+Na	C18H35N3O4	51.7	0	metab_7583	pos_866	pos	4.665	0.6891	3.902	0.5783
Leu Trp	亮氨酸 色氨酸	0.02466	0.1575	1.6343	1.2763	1.1331	0.1802	yes	up	B(i)	-	-	-	-	-	-	-	-	-	-	-	-	318.18	4.9315	M+H	C17H23N3O3	80.2	0	metab_2645	pos_3555	pos	4.641	0.3497	4.096	0.5024
1,2-Epithiopropane	1，2 -环硫丙烷	0.02153	0.15	1.6324	1.3674	1.0582	0.0817	yes	up	B(ii)	-	-	-	-	-	-	-	HMDB0302172	Organoheterocyclic compounds	Thiiranes	Not Available	-	166.072	2.44427	2M+NH4	C3H6S	0	42.9	metab_6462	pos_7493	pos	4.633	0.1427	4.378	0.2396
Sterol	固醇	0.008242	0.105	1.6308	1.4519	0.8618	-0.2146	yes	down	B(ii)	C00370	-	-	-	-	-	-	HMDB0060512	Lipids and lipid-like molecules	Steroids and steroid derivatives	Hydroxysteroids	-	249.221	6.35532	M+H	C17H28O	0	60.8	metab_4107	pos_5123	pos	4.141	0.5445	4.805	0.2766
Progestoral	17-乙块睾酮	0.01937	0.1442	1.6188	1.3782	1.1387	0.1874	yes	up	B(ii)	C14487	-	-	-	-	-	-	HMDB0060580;HMDB0244770	Lipids and lipid-like molecules	Steroids and steroid derivatives	Androstane steroids	-	313.215	6.11395	M+H-H2O, M+H	C21H28O2	0	33.3	metab_361	pos_1338	pos	5.146	0.381	4.519	0.5534
Gemcitabine	-	0.04004	0.1969	1.6177	1.1963	1.1333	0.1806	yes	up	B(ii)	C07650	-	-	-	-	-	-	PW_C008951;HMDB0014584	Nucleosides, nucleotides, and analogues	Pyrimidine nucleosides	Pyrimidine 2''-deoxyribonucleosides	95058-81-4	327.086	3.76995	M+ACN+Na	C9H11F2N3O4	0	39.7	metab_5594	pos_6646	pos	4.25	0.2741	3.75	0.562
Penciclovir	喷昔洛韦	0.01396	0.1249	1.6162	1.3749	0.8627	-0.213	yes	down	B(ii)	C07417	-	-	-	-	-	-	HMDB0014444	Organoheterocyclic compounds	Imidazopyrimidines	Purines and purine derivatives	39809-25-1	317.135	5.98145	M+ACN+Na	C10H15N5O3	0	46.8	metab_4496	pos_5544	pos	3.733	0.3682	4.327	0.4719
Deoxycholic acid glycine conjugate	脱氧胆酸甘氨酸结合物	0.01601	0.1328	1.6161	1.3481	1.0855	0.1184	yes	up	B(ii)	C05464	-	-	-	-	-	-	PW_C000491;HMDB0000631;LMST05030006	Lipids and lipid-like molecules	Steroids and steroid derivatives	Bile acids, alcohols and derivatives	360-65-6	482.345	6.05917	M+CH3OH+H	C26H43NO5	0	38.3	metab_7868	pos_5461	pos	5.396	0.1462	4.971	0.4143
Augustamine	-	0.01199	0.1187	1.6151	1.4031	1.1151	0.1571	yes	up	B(ii)	-	-	-	-	-	-	-	HMDB0248722	Organoheterocyclic compounds	Benzopyrans	2-benzopyrans	-	641.224	7.52295	2M+K	C17H19NO4	0	30.8	metab_3394	pos_4353	pos	5.523	0.242	4.953	0.5041
3-Pyridinecarboximidamide, N-(2-hydroxy-3-(1-piperidinyl)propoxy)-	3-吡啶甲酰亚胺，N-（2-羟基-3-（1-哌啶基）丙氧基）-	0.00323	0.08005	1.6142	2.1202	3.097	1.6308	yes	up	B(ii)	-	-	-	-	-	-	-	HMDB0249173	Organoheterocyclic compounds	Pyridines and derivatives	Not Available	-	261.169	3.90585	M+H-H2O	C14H22N4O2	0	53	metab_5522	pos_6579	pos	3.057	1.421	0.9871	0.8418
N-alpha-Acetyl-L-lysine	N - α -乙酰- L -赖氨酸	0.02591	0.1611	1.6129	1.3368	0.9164	-0.1259	yes	down	B(ii)	C12989	-	-	-	-	-	-	HMDB0000446	Organic acids and derivatives	Carboxylic acids and derivatives	Amino acids, peptides, and analogues	1946-82-3	227.079	2.83308	M+K	C8H16N2O3	0	56.9	metab_1967	pos_2893	pos	5	0.4442	5.456	0.2679
2-Amino-9-[(2R,4S,5R)-5-(hydroperoxymethyl)-4-hydroxyoxolan-2-yl]-1H-purin-6-one	2-氨基-9-[（2R，4S，5R）-5-（氢过氧甲基）-4-羟基氧代戊烷-2-基]-1H-嘌呤-6-酮	0.03634	0.1884	1.6109	1.2068	1.0501	0.0706	yes	up	B(ii)	-	-	-	-	-	-	-	HMDB0257980	Nucleosides, nucleotides, and analogues	Purine nucleosides	Purine 2''-deoxyribonucleosides	-	284.098	0.95195	M+H	C10H13N5O5	0	51.8	metab_6924	pos_7942	pos	5.194	0.12	4.946	0.2781
Paullinic acid	二十烯酸	0.0153	0.1302	1.6071	1.3866	1.0526	0.0739	yes	up	B(ii)	C21946	-	-	-	-	-	-	HMDB0035159;LMFA01030367	Lipids and lipid-like molecules	Fatty Acyls	Fatty acids and conjugates	17735-94-3	328.32	6.75248	M+NH4	C20H38O2	0	60.1	metab_3896	pos_4874	pos	5.485	0.1557	5.211	0.2339
N-Acetylmuramate	N -乙酰胞壁酸酯	0.0256	0.16	1.6066	1.3232	1.0733	0.1021	yes	up	B(i)	C02713	Carbohydrates	Monosaccharides	map01100;map00520;map02060;map01250	Metabolic pathways;Amino sugar and nucleotide sugar metabolism;Phosphotransferase system (PTS);Biosynthesis of nucleotide sugars	Metabolism;Metabolism;Environmental Information Processing;Metabolism	Global and overview maps;Carbohydrate metabolism;Membrane transport;Global and overview maps	HMDB0060493	Organic oxygen compounds	Organooxygen compounds	Carbohydrates and carbohydrate conjugates	61633-75-8	276.107	1.99757	M+H-H2O	C11H19NO8	83.9	0	metab_6550	pos_7574	pos	5.9	0.3081	5.497	0.3356
Valyltryptophan	-	0.0225	0.1511	1.6064	1.295	1.4948	0.58	yes	up	B(ii)	-	-	-	-	-	-	-	HMDB0029138	Organic acids and derivatives	Carboxylic acids and derivatives	Amino acids, peptides, and analogues	24587-37-9	304.165	4.30918	M+H	C16H21N3O3	0	54	metab_2488	pos_3398	pos	3.746	1.003	2.506	0.9314
8-Hydroxyhexadecanedioylcarnitine	8 -羟基十六烷二酰基肉碱	0.006818	0.09753	1.6041	1.5004	1.0521	0.0733	yes	up	B(ii)	-	-	-	-	-	-	-	HMDB0241506	Lipids and lipid-like molecules	Fatty Acyls	Fatty acid esters	-	487.341	6.11395	M+ACN+H	C23H43NO7	0	35.2	metab_4334	pos_5376	pos	5.753	0.1939	5.468	0.164
Pyridoxine	吡哆醇	0.005271	0.08835	1.6035	1.523	0.9389	-0.0909	yes	down	B(i)	C00314	Vitamins and cofactors	Vitamins	map01100;map00750;map01120;map01240	Metabolic pathways;Vitamin B6 metabolism;Microbial metabolism in diverse environments;Biosynthesis of cofactors	Metabolism;Metabolism;Metabolism;Metabolism	Global and overview maps;Metabolism of cofactors and vitamins;Global and overview maps;Global and overview maps	HMDB0000239;HMDB0301760;PW_C000161;MJDBOTE0000424	Organoheterocyclic compounds	Pyridines and derivatives	Pyridoxines	58-56-0;65-23-6	170.081	0.967633	M+H-2H2O, M+H	C8H11NO3	81.3	0	metab_826	pos_1767	pos	5.534	0.2901	5.894	0.1043
Omega-3 Arachidonic Acid	-	0.006901	0.09762	1.6025	1.4966	0.9574	-0.0629	yes	down	B(i)	-	-	-	-	-	-	-	-	-	-	-	-	305.247	5.98145	M+H	C20H32O2	32.3	0	metab_4497	pos_5545	pos	5.299	0.2004	5.535	0.06766
Erythro-6,8-Tricosanediol	-	0.00971	0.1102	1.6022	1.4676	1.0278	0.0396	yes	up	B(ii)	-	-	-	-	-	-	-	HMDB0041070	Lipids and lipid-like molecules	Fatty Acyls	Fatty alcohols	155800-83-2	401.336	5.97378	M+2Na-H	C23H48O2	0	48	metab_4505	pos_5552	pos	6.57	0.1446	6.392	0.08644
All-trans-3,4-Didehydroretinoate	-	0.00407	0.08177	1.6019	1.5413	1.0442	0.0624	yes	up	B(ii)	-	-	-	-	-	-	-	HMDB0060092	Lipids and lipid-like molecules	Prenol lipids	Retinoids	-	362.206	2.85693	M+H-H2O, M+ACN+Na	C20H26O2	0	30.6	metab_5461	pos_652	pos	5.147	0.1368	4.929	0.1164
DG(8:0/i-19:0/0:0)	-	0.025	0.1585	1.6016	1.2933	1.1734	0.2307	yes	up	B(ii)	C00165	-	-	map05214;map05167;map04650;map05163;map04750;map05235;map04015;map04014;map04659;map04540;map04010;map04012;map05022;map04370;map04371;map04072;map04071;map04975;map05143;map05012;map05231;map05146;map04919;map05200;map04961;map04745;map04921;map04920;map04923;map04925;map05017;map04625;map04929;map04726;map04725;map04724;map04723;map04722;map05223;map04720;map04666;map05170;map04664;map04658;map…	Glioma;Kaposi sarcoma-associated herpesvirus infection;Natural killer cell mediated cytotoxicity;Human cytomegalovirus infection;Inflammatory mediator regulation of TRP channels;PD-L1 expression and PD-1 checkpoint pathway in cancer;Rap1 signaling pathway;Ras signaling pathway;Th17 cell differentiation;Gap junction;MAPK signaling pathway;ErbB signaling pathway;Pathways of neurodegeneration - mult…	Human Diseases;Human Diseases;Organismal Systems;Human Diseases;Organismal Systems;Human Diseases;Environmental Information Processing;Environmental Information Processing;Organismal Systems;Cellular Processes;Environmental Information Processing;Environmental Information Processing;Human Diseases;Environmental Information Processing;Environmental Information Processing;Environmental Information …	Cancer: specific types;Infectious disease: viral;Immune system;Infectious disease: viral;Sensory system;Cancer: overview;Signal transduction;Signal transduction;Immune system;Cellular community - eukaryotes;Signal transduction;Signal transduction;Neurodegenerative disease;Signal transduction;Signal transduction;Signal transduction;Signal transduction;Digestive system;Infectious disease: parasitic…	PW_C064424;HMDB0092939	Lipids and lipid-like molecules	Glycerolipids	Diradylglycerols	-	537.388	5.81787	M+K	C30H58O5	0	39.8	metab_4676	pos_5745	pos	5.664	0.5887	4.827	0.7371
Cholylglutamic acid	-	0.005054	0.0874	1.5968	1.5177	1.6876	0.7549	yes	up	B(ii)	-	-	-	-	-	-	-	HMDB0242384	Not Available	Not Available	Not Available	-	570.362	5.7945	M+CH3OH+H	C29H47NO8	0	35.6	metab_2863	pos_3771	pos	4.899	1.207	2.903	1.198
Pyridone 6	吡啶酮6	0.01722	0.1382	1.5957	1.3451	1.1645	0.2197	yes	up	B(ii)	-	-	-	-	-	-	-	HMDB0256971	Organoheterocyclic compounds	Isoquinolines and derivatives	Isoquinolones and derivatives	-	657.219	7.52295	2M+K	C18H16FN3O	0	30.2	metab_3735	pos_4689	pos	5.813	0.4253	4.992	0.7479
3-Phenylpropyl 2-methylpropanoate	3 -苯基丙基- 2 -甲基丙酸酯	0.01083	0.1149	1.5917	1.4303	0.8149	-0.2953	yes	down	B(ii)	C02008	-	-	-	-	-	-	HMDB0034472	Benzenoids	Benzene and substituted derivatives	Not Available	103-58-2	248.164	3.74648	M+ACN+H	C13H18O2	0	36.7	metab_2312	pos_3231	pos	3.632	0.6705	4.457	0.4272
Milrinone	-	0.02372	0.1549	1.5881	1.3419	0.9548	-0.0668	yes	down	B(ii)	C07224	-	-	-	-	-	-	HMDB0014380;MJDBOTE0001493	Organoheterocyclic compounds	Pyridines and derivatives	Bipyridines and oligopyridines	78415-72-2	250.038	1.97418	M+Na, M+K	C12H9N3O	0	36.4	metab_958	pos_1888	pos	5.214	0.231	5.461	0.1488
Lucidenic acid C	赤芝酸C	0.01745	0.1385	1.5852	1.3649	1.1696	0.226	yes	up	B(ii)	-	-	-	-	-	-	-	HMDB0037609	Lipids and lipid-like molecules	Prenol lipids	Triterpenoids	95311-96-9	499.263	7.5463	M+Na	C27H40O7	0	73.7	metab_3717	pos_4670	pos	5.696	0.546	4.87	0.6736
2-Phenylethyl octanoate	2 -辛酸苯乙酯	0.01354	0.1233	1.5849	1.4571	1.0744	0.1035	yes	up	B(ii)	-	-	-	-	-	-	-	HMDB0037719	Lipids and lipid-like molecules	Fatty Acyls	Fatty acid esters	5457-70-5	213.163	6.11395	M+H-2H2O	C16H24O2	0	55.3	metab_4344	pos_5385	pos	5.04	0.2459	4.691	0.2487
Theasaponin	茶皂苷	0.03589	0.1875	1.5835	1.2911	0.8383	-0.2544	yes	down	B(ii)	C08986	-	-	-	-	-	-	HMDB0035607;HMDB0301860	Lipids and lipid-like molecules	Prenol lipids	Terpene glycosides	11055-93-9;85202-26-2	617.301	3.42085	M+2H	C59H92O27	0	47.2	metab_5771	pos_6812	pos	3.977	0.663	4.744	0.6593
N-Oleoyl Glutamine	N -油酰谷氨酰胺	0.03331	0.1806	1.5794	1.2253	1.0262	0.0373	yes	up	B(ii)	-	-	-	-	-	-	-	HMDB0241958;LMFA08020128	Organic acids and derivatives	Carboxylic acids and derivatives	Amino acids, peptides, and analogues	-	393.31	6.02047	M+H-H2O	C23H42N2O4	0	64.7	metab_2997	pos_3911	pos	5.166	0.1003	5.034	0.122
2-Furanmethanol	呋喃醇	0.03565	0.1871	1.5785	1.2189	1.0629	0.088	yes	up	B(ii)	C20441	-	-	map01120;map00365	Microbial metabolism in diverse environments;Furfural degradation	Metabolism;Metabolism	Global and overview maps;Xenobiotics biodegradation and metabolism	HMDB0013742	Organoheterocyclic compounds	Heteroaromatic compounds	Not Available	98-00-0	238.107	3.44963	2M+ACN+H	C5H6O2	0	34.1	metab_5754	pos_6797	pos	4.578	0.2737	4.307	0.1833
2,5,8-trimethylquinolin-4-ol	2，5，8 -三甲基喹啉- 4 -醇	0.004363	0.08271	1.5783	1.5322	1.3631	0.4469	yes	up	B(i)	-	-	-	-	-	-	-	-	-	-	-	-	188.107	3.03487	M+H, M+NH4, M+H-H2O	C12H13NO	30.8	0	metab_690	pos_164	pos	4.377	0.9301	3.211	0.2815
7a-Hydroxy-cholestene-3-one	7A -羟基-胆甾烯- 3 -酮	0.02012	0.1457	1.5779	1.3164	1.2428	0.3135	yes	up	B(ii)	C05455	-	-	map01100;map00120	Metabolic pathways;Primary bile acid biosynthesis	Metabolism;Metabolism	Global and overview maps;Lipid metabolism	PW_C001336;HMDB0001993	Lipids and lipid-like molecules	Steroids and steroid derivatives	Cholestane steroids	3862-25-7	445.302	7.57732	M+2Na-H	C27H44O2	0	85.2	metab_3417	pos_4377	pos	4.807	0.6983	3.868	0.7339
N-Docosahexaenoyl Valine	N -二十二碳六烯酰缬氨酸	0.0202	0.1461	1.5777	1.4608	1.0226	0.0322	yes	up	B(ii)	-	-	-	-	-	-	-	HMDB0242025	Not Available	Not Available	Not Available	-	450.296	5.88027	M+Na	C27H41NO3	0	59.3	metab_2912	pos_3823	pos	6.019	0.08794	5.886	0.1132
Asparaginylisoleucine	天冬酰胺基异亮氨酸	0.005144	0.08798	1.5757	1.5116	0.9226	-0.1162	yes	down	B(ii)	-	-	-	-	-	-	-	HMDB0028734	Organic acids and derivatives	Carboxylic acids and derivatives	Amino acids, peptides, and analogues	438533-59-6	246.144	1.49057	M+H-2H2O, M+H, M+H-H2O	C10H19N3O4	0	48.1	metab_613	pos_157	pos	5.092	0.3338	5.519	0.1469
25-Hydroxyvitamin D3 3-sulfate ester	25-羟基维生素D33-硫酸酯	0.0105	0.114	1.5734	1.4129	1.0534	0.075	yes	up	B(ii)	-	-	-	-	-	-	-	HMDB0245688	Lipids and lipid-like molecules	Prenol lipids	Sesquiterpenoids	-	498.324	5.96598	M+NH4	C27H44O5S	0	48.3	metab_4512	pos_5562	pos	5.861	0.137	5.564	0.2493
(3-ethyl-3-hydroxy-7-azaspiro[3.5]nonan-7-yl)-thiophen-2-ylmethanone	（3-乙基-3-羟基-7-氮杂螺[3.5]壬-7-基）-噻吩-2-基甲酮	0.02741	0.165	1.5726	1.2565	1.0837	0.116	yes	up	B(i)	-	-	-	-	-	-	-	-	-	-	-	-	280.138	0.56845	M+H, M+ACN+H, M+CH3OH+H, M+H-2H2O	C15H21NO2S	88.8	0	metab_2279	pos_32	pos	5.178	0.1846	4.778	0.4209
Myrsinoic Acid B	肉豆蔻酸B	0.03786	0.1911	1.5723	1.2438	0.9273	-0.1089	yes	down	B(i)	-	-	-	-	-	-	-	-	-	-	-	-	359.219	6.2619	M+H	C22H30O4	32.4	0	metab_4178	pos_5202	pos	4.886	0.3698	5.269	0.2955
(+)-Muscarine	（+）-毒蕈碱	0.01205	0.1187	1.5705	1.432	0.9384	-0.0917	yes	down	B(i)	C07473	-	-	map07220	Cholinergic and anticholinergic drugs	Drug Development	Target-based classification: G protein-coupled receptors	HMDB0029936	Organic oxygen compounds	Organooxygen compounds	Carbohydrates and carbohydrate conjugates	300-54-9	174.149	3.33375	M+H	C9H19NO2	34.8	0	metab_5829	pos_6869	pos	3.642	0.188	3.881	0.1406
Alpha-Muricholic Acid	Alpha-鼠胆酸	0.0264	0.1618	1.5689	1.3478	1.0836	0.1159	yes	up	B(i)	C17647	-	-	map00121	Secondary bile acid biosynthesis	Metabolism	Lipid metabolism	HMDB0000415;HMDB0000506;HMDB0000364;HMDB0000865;LMST04010066;MJDBDZS0000028	Lipids and lipid-like molecules	Steroids and steroid derivatives	Bile acids, alcohols and derivatives	39016-49-4;6830-03-1;2393-59-1;2393-58-0	373.273	6.11395	M+H-2H2O, M+ACN+Na, 2M+H, 2M+Na, M+NH4, M+Na	C24H40O5	61.4	0	metab_7862	pos_4	pos	7.347	0.3954	6.78	0.5117
2-Aminomuconic acid	-	0.03943	0.1948	1.5682	1.3164	1.0315	0.0447	yes	up	B(ii)	C02220	-	-	map01100;map00380	Metabolic pathways;Tryptophan metabolism	Metabolism;Metabolism	Global and overview maps;Amino acid metabolism	HMDB0001241	Organic acids and derivatives	Carboxylic acids and derivatives	Amino acids, peptides, and analogues	4548-99-6	140.034	0.967633	M+H-H2O, M+NH4	C6H7NO4	0	37.2	metab_825	pos_1766	pos	5.142	0.1513	4.985	0.1248
Hydroxytetradecadienyl-l-carnitine	-	0.009148	0.1086	1.5676	1.4334	1.3634	0.4472	yes	up	B(ii)	-	-	-	-	-	-	-	HMDB0253295	Lipids and lipid-like molecules	Fatty Acyls	Fatty acids and conjugates	-	370.294	6.0983	M+H	C21H39NO4	0	64.7	metab_4374	pos_5414	pos	4.615	0.7875	3.385	0.8395
13-Heptadecyn-1-ol	13-十三炔-1-醇	0.02193	0.15	1.567	1.3518	1.1155	0.1577	yes	up	B(ii)	-	-	-	-	-	-	-	HMDB0013813	Lipids and lipid-like molecules	Fatty Acyls	Fatty alcohols	-	270.278	6.16077	M+NH4	C17H32O	0	44.5	metab_3069	pos_3981	pos	4.828	0.2474	4.328	0.4903
Benzene	苯	0.01774	0.139	1.5629	1.3911	0.966	-0.0499	yes	down	B(ii)	C01407	-	-	map01100;map01220;map01120;map05208;map00362;map00361	Metabolic pathways;Degradation of aromatic compounds;Microbial metabolism in diverse environments;Chemical carcinogenesis - reactive oxygen species;Benzoate degradation;Chlorocyclohexane and chlorobenzene degradation	Metabolism;Metabolism;Metabolism;Human Diseases;Metabolism;Metabolism	Global and overview maps;Global and overview maps;Global and overview maps;Cancer: overview;Xenobiotics biodegradation and metabolism;Xenobiotics biodegradation and metabolism	HMDB0001505	Benzenoids	Benzene and substituted derivatives	Not Available	71-43-2	79.0546	1.99757	M+H	C6H6	0	36.3	metab_1690	pos_2625	pos	4.373	0.1466	4.527	0.06997
Cadabicine	卡达比辛	0.008797	0.1078	1.5625	1.4721	1.1339	0.1813	yes	up	B(ii)	-	-	-	-	-	-	-	HMDB0033451	Organic oxygen compounds	Organooxygen compounds	Ethers	99964-83-7	468.248	5.25473	M+CH3OH+H	C25H29N3O4	0	62.6	metab_4908	pos_5979	pos	5.148	0.451	4.54	0.34
Estradiol cypionate	-	0.01145	0.1173	1.5617	1.406	1.084	0.1163	yes	up	B(ii)	C14640	-	-	-	-	-	-	HMDB0251962	Lipids and lipid-like molecules	Steroids and steroid derivatives	Steroid esters	313-06-4	429.298	6.01263	M+CH3OH+H	C26H36O3	0	46.8	metab_2992	pos_3907	pos	5.59	0.345	5.157	0.2415
2-(2-Ethyl-3H-1-benzofuran-2-yl)-1H-imidazole	2-（2-乙基-3H-1-苯并呋喃-2-基）-1H咪唑	0.01434	0.1263	1.5616	1.4624	0.9557	-0.0654	yes	down	B(ii)	-	-	-	-	-	-	-	HMDB0253831	Organoheterocyclic compounds	Coumarans	Not Available	-	446.253	6.16077	2M+NH4	C13H14N2O	0	30.7	metab_4276	pos_5311	pos	5.179	0.1759	5.419	0.1673
Ketotrilostane	酮三洛烷	0.02908	0.1703	1.5594	1.2855	1.0442	0.0624	yes	up	B(ii)	-	-	-	-	-	-	-	HMDB0253794	Lipids and lipid-like molecules	Steroids and steroid derivatives	Estrane steroids	-	350.17	2.67785	M+Na	C20H25NO3	0	46.1	metab_1898	pos_2827	pos	5.052	0.1576	4.838	0.1927
4-Hydroxystyrene	4 -羟基苯乙烯	0.02134	0.1498	1.5573	1.3506	0.9722	-0.0407	yes	down	B(ii)	C05627	-	-	map01110;map00940	Biosynthesis of secondary metabolites;Phenylpropanoid biosynthesis	Metabolism;Metabolism	Global and overview maps;Biosynthesis of other secondary metabolites	HMDB0004072	Benzenoids	Benzene and substituted derivatives	Styrenes	2628-17-3	103.054	2.00538	M+H-H2O, M+H	C8H8O	0	44.6	metab_962	pos_1891	pos	6.289	0.1702	6.469	0.0991
9,19-Cyclolanost-25-ene-3,24-diol	-	0.01182	0.1184	1.5557	1.4138	0.9469	-0.0788	yes	down	B(i)	-	-	-	-	-	-	-	-	-	-	-	-	465.369	6.82258	M+H-H2O, M+Na, M+NH4	C30H50O2	41.9	0	metab_1779	pos_271	pos	6.325	0.2638	6.68	0.226
Rockogenin	洛柯皂苷元	0.01265	0.1207	1.5547	1.3873	1.0722	0.1005	yes	up	B(ii)	-	-	-	-	-	-	-	HMDB0033769;LMST01080017	Organoheterocyclic compounds	Diazanaphthalenes	Benzodiazines	16653-52-4	477.293	5.9269	M+2Na-H	C27H44O4	0	39.2	metab_2945	pos_3859	pos	5.051	0.2308	4.711	0.2447
5-Methyl-3'-Deoxyuridine	5 -甲基- 3 ' -脱氧尿苷	0.03118	0.1763	1.5506	1.2307	1.0829	0.1149	yes	up	B(i)	-	-	-	-	-	-	-	-	-	-	-	-	265.079	2.37987	M+H, M+Na	C10H14N2O5	34.3	0	metab_995	pos_1920	pos	5.462	0.3383	5.044	0.3596
Jasmolone	2-环戊烯-1-酮，4-羟基-3-甲基-2-（2-戊烯-1-基）-	0.01076	0.1149	1.5457	1.5212	1.0421	0.0595	yes	up	B(ii)	-	-	-	-	-	-	-	HMDB0030039	Organic oxygen compounds	Organooxygen compounds	Alcohols and polyols	54383-66-3	145.101	6.11395	M+H-2H2O, M+Na	C11H16O2	0	48.3	metab_366	pos_1342	pos	5.144	0.1782	4.936	0.09035
Neocnidilide	丁基四氢异苯并呋哺酮	0.01082	0.1149	1.5412	1.5244	1.041	0.058	yes	up	B(ii)	C17002	-	-	-	-	-	-	HMDB0034450	Organoheterocyclic compounds	Isobenzofurans	Not Available	4567-33-3	159.117	6.11395	M+H-2H2O	C12H18O2	0	64.5	metab_4350	pos_5390	pos	5.763	0.1904	5.536	0.1068
Trigonelline	葫芦巴碱	0.04208	0.2022	1.54	1.2884	1.0317	0.0451	yes	up	B(i)	C01004	-	-	map00960	Tropane, piperidine and pyridine alkaloid biosynthesis	Metabolism	Biosynthesis of other secondary metabolites	HMDB0000875	Alkaloids and derivatives	Not Available	Not Available	535-83-1	138.055	1.4984	M+H	C7H7NO2	87.3	0	metab_6747	pos_7763	pos	5.397	0.1458	5.231	0.1504
2-(Ethylamino)-4,5-dihydroxybenzamide	2-（乙氨基）-4,5-二羟基苯甲酰胺	0.003907	0.08131	1.5398	1.555	1.1264	0.1718	yes	up	B(ii)	-	-	-	-	-	-	-	HMDB0032852	Benzenoids	Benzene and substituted derivatives	Benzoic acids and derivatives	127793-87-7	179.081	2.51612	M+H-H2O, M+ACN+H	C9H12N2O3	0	54	metab_1051	pos_1971	pos	4.642	0.3901	4.121	0.1746
Nonadecanoic acid	十九烷酸	0.01184	0.1184	1.5383	1.4641	1.075	0.1043	yes	up	B(ii)	C16535	-	-	-	-	-	-	HMDB0000772;LMFA01010019	Lipids and lipid-like molecules	Fatty Acyls	Fatty acids and conjugates	646-30-0	337.251	6.22315	M+NH4, M+K	C19H38O2	0	40.4	metab_308	pos_1289	pos	6.18	0.3454	5.749	0.2407
N-Eicosapentaenoyl Proline	N -二十碳五烯酰脯氨酸	0.007524	0.1008	1.538	1.4779	1.2921	0.3697	yes	up	B(ii)	-	-	-	-	-	-	-	HMDB0242078	Not Available	Not Available	Not Available	-	799.57	6.21532	2M+H	C25H37NO3	0	57.8	metab_4211	pos_5241	pos	5.799	0.7891	4.488	0.8882
17-Dimethylaminogeldanamycin	-	0.01051	0.114	1.5346	1.468	1.0693	0.0966	yes	up	B(ii)	-	-	-	-	-	-	-	HMDB0244766	Phenylpropanoids and polyketides	Macrolactams	Not Available	-	309.18	2.7392	M+2H	C32H48N4O8	0	50.6	metab_6188	pos_7231	pos	4.785	0.2234	4.475	0.196
DG(14:1(9Z)/16:1(9Z)/0:0)	-	0.01131	0.1168	1.5336	1.4933	0.9907	-0.0134	yes	down	B(ii)	C00165	-	-	map05214;map05167;map04650;map05163;map04750;map05235;map04015;map04014;map04659;map04540;map04010;map04012;map05022;map04370;map04371;map04072;map04071;map04975;map05143;map05012;map05231;map05146;map04919;map05200;map04961;map04745;map04921;map04920;map04923;map04925;map05017;map04625;map04929;map04726;map04725;map04724;map04723;map04722;map05223;map04720;map04666;map05170;map04664;map04658;map…	Glioma;Kaposi sarcoma-associated herpesvirus infection;Natural killer cell mediated cytotoxicity;Human cytomegalovirus infection;Inflammatory mediator regulation of TRP channels;PD-L1 expression and PD-1 checkpoint pathway in cancer;Rap1 signaling pathway;Ras signaling pathway;Th17 cell differentiation;Gap junction;MAPK signaling pathway;ErbB signaling pathway;Pathways of neurodegeneration - mult…	Human Diseases;Human Diseases;Organismal Systems;Human Diseases;Organismal Systems;Human Diseases;Environmental Information Processing;Environmental Information Processing;Organismal Systems;Cellular Processes;Environmental Information Processing;Environmental Information Processing;Human Diseases;Environmental Information Processing;Environmental Information Processing;Environmental Information …	Cancer: specific types;Infectious disease: viral;Immune system;Infectious disease: viral;Sensory system;Cancer: overview;Signal transduction;Signal transduction;Immune system;Cellular community - eukaryotes;Signal transduction;Signal transduction;Neurodegenerative disease;Signal transduction;Signal transduction;Signal transduction;Signal transduction;Digestive system;Infectious disease: parasitic…	HMDB0007041;PW_C003092	Lipids and lipid-like molecules	Glycerolipids	Diradylglycerols	-	575.412	6.49528	M+K	C33H60O5	0	37.6	metab_4018	pos_5021	pos	7.267	0.05595	7.335	0.03484
1-Pyrroline-5-carboxylic acid	1 -吡咯啉- 5 -羧酸	0.03927	0.1945	1.533	1.2082	1.0211	0.0302	yes	up	B(ii)	C03912	-	-	map01100;map01110;map00330;map01230;map00250;map00332	Metabolic pathways;Biosynthesis of secondary metabolites;Arginine and proline metabolism;Biosynthesis of amino acids;Alanine, aspartate and glutamate metabolism;Carbapenem biosynthesis	Metabolism;Metabolism;Metabolism;Metabolism;Metabolism;Metabolism	Global and overview maps;Global and overview maps;Amino acid metabolism;Global and overview maps;Amino acid metabolism;Biosynthesis of other secondary metabolites	HMDB0001301;PW_C001003	Organic acids and derivatives	Carboxylic acids and derivatives	Amino acids, peptides, and analogues	2906-39-0;64199-88-8	96.0446	0.56845	M+H-H2O	C5H7NO2	0	57.4	metab_7850	pos_8336	pos	4.78	0.06689	4.681	0.1029
Macrophorin C	大黄素C	0.03457	0.1838	1.5317	1.2364	0.8215	-0.2836	yes	down	B(ii)	-	-	-	-	-	-	-	HMDB0030455	Organic oxygen compounds	Organooxygen compounds	Carbonyl compounds	85764-11-0	399.216	6.44065	M+H, M+Na	C22H32O5	0	33.4	metab_39	pos_1036	pos	4.659	0.8316	5.671	0.8971
Chenodeoxycholylglutamic acid	脱氧胆酰谷氨酸	0.02066	0.1474	1.5239	1.4014	1.4606	0.5466	yes	up	B(ii)	-	-	-	-	-	-	-	HMDB0242405	Lipids and lipid-like molecules	Steroids and steroid derivatives	Bile acids, alcohols and derivatives	-	554.367	5.90375	M+CH3OH+H	C29H47NO7	0	33.2	metab_4590	pos_5655	pos	4.449	1.255	3.046	0.8617
4-Piperidinone, 1-hydroxy-2,2,6,6-tetramethyl-	4 -哌啶酮，1 -羟基- 2，2，6，6 -四甲基-	0.02636	0.1618	1.5201	1.2668	0.9788	-0.0309	yes	down	B(i)	-	-	-	-	-	-	-	-	-	-	-	-	172.133	4.27048	M+H	C9H17NO2	48	0	metab_5345	pos_6410	pos	5.365	0.08351	5.481	0.103
D-Gal alpha 1->6D-Gal alpha 1->6D-Glucose	-	0.02301	0.153	1.5199	1.2895	0.8801	-0.1843	yes	down	B(ii)	C05404	-	-	map01100;map00052	Metabolic pathways;Galactose metabolism	Metabolism;Metabolism	Global and overview maps;Carbohydrate metabolism	HMDB0060468	Organic oxygen compounds	Organooxygen compounds	Carbohydrates and carbohydrate conjugates	13382-86-0	527.157	0.803033	M+NH4, M+Na	C18H32O16	0	91.9	metab_794	pos_1738	pos	4.725	0.6346	5.369	0.3272
KAPA	-	0.01294	0.1218	1.5181	1.4708	1.0809	0.1123	yes	up	B(i)	C01092	-	-	map01100;map00780;map01240	Metabolic pathways;Biotin metabolism;Biosynthesis of cofactors	Metabolism;Metabolism;Metabolism	Global and overview maps;Metabolism of cofactors and vitamins;Global and overview maps	HMDB0240687	Lipids and lipid-like molecules	Fatty Acyls	Fatty acids and conjugates	682799-71-9	188.128	1.00678	M+H	C9H17NO3	43.5	0	metab_6901	pos_7919	pos	5.103	0.2758	4.721	0.2618
Secalciferol	-	0.01836	0.1413	1.5172	1.3833	1.0544	0.0765	yes	up	B(ii)	C07712	-	-	map01100;map01110;map00100	Metabolic pathways;Biosynthesis of secondary metabolites;Steroid biosynthesis	Metabolism;Metabolism;Metabolism	Global and overview maps;Global and overview maps;Lipid metabolism	HMDB0006226;HMDB0060508	Lipids and lipid-like molecules	Steroids and steroid derivatives	Vitamin D and derivatives	55721-11-4	439.316	5.81003	M+Na	C27H44O3	0	78.2	metab_4682	pos_5750	pos	5.752	0.223	5.455	0.2235
Toluene	甲苯	0.02694	0.1632	1.514	1.3244	0.9691	-0.0454	yes	down	B(ii)	C01455	-	-	map01100;map01220;map00623;map01120	Metabolic pathways;Degradation of aromatic compounds;Toluene degradation;Microbial metabolism in diverse environments	Metabolism;Metabolism;Metabolism;Metabolism	Global and overview maps;Global and overview maps;Xenobiotics biodegradation and metabolism;Global and overview maps	HMDB0034168	Benzenoids	Benzene and substituted derivatives	Toluenes	108-88-3	93.0701	1.99757	M+H	C7H8	0	48.8	metab_6552	pos_7576	pos	4.885	0.154	5.041	0.09212
Estradiol	雌二醇	0.01653	0.1353	1.5062	1.3458	1.0159	0.0228	yes	up	B(i)	C00951	Steroids;Hormones and transmitters	18-Carbon atoms;Steroid hormones	map01100;map05207;map04913;map07226;map05200;map04961;map05208;map05215;map04929;map04714;map01522;map05224;map00140;map04915;map04917	Metabolic pathways;Chemical carcinogenesis - receptor activation;Ovarian steroidogenesis;Progesterone, androgen and estrogen receptor agonists/antagonists;Pathways in cancer;Endocrine and other factor-regulated calcium reabsorption;Chemical carcinogenesis - reactive oxygen species;Prostate cancer;GnRH secretion;Thermogenesis;Endocrine resistance;Breast cancer;Steroid hormone biosynthesis;Estrogen…	Metabolism;Human Diseases;Organismal Systems;Drug Development;Human Diseases;Organismal Systems;Human Diseases;Human Diseases;Organismal Systems;Organismal Systems;Human Diseases;Human Diseases;Metabolism;Organismal Systems;Organismal Systems	Global and overview maps;Cancer: overview;Endocrine system;Target-based classification: Nuclear receptors;Cancer: overview;Excretory system;Cancer: overview;Cancer: specific types;Endocrine system;Environmental adaptation;Drug resistance: antineoplastic;Cancer: specific types;Lipid metabolism;Endocrine system;Endocrine system	HMDB0000151;PW_C000098;HMDB0303648;MJDBOTE0000772	Lipids and lipid-like molecules	Steroids and steroid derivatives	Estrane steroids	50-28-2	273.184	6.01263	M+H	C18H24O2	44.8	0	metab_7872	pos_5501	pos	5.739	0.0492	5.649	0.07987
Ponasterone A	松甾酮A	0.01565	0.1317	1.5039	1.4212	0.8028	-0.3169	yes	down	B(ii)	C08835	-	-	-	-	-	-	HMDB0256697;LMST01010195	Lipids and lipid-like molecules	Steroids and steroid derivatives	Bile acids, alcohols and derivatives	13408-56-5	465.32	5.36288	M+H	C27H44O6	0	39.2	metab_4868	pos_5938	pos	3.423	0.4552	4.264	0.7349
Indoleacrylic acid	吲哚丙烯酸	0.03756	0.1911	1.502	1.2219	0.9576	-0.0625	yes	down	B(ii)	-	-	-	-	-	-	-	HMDB0000734	Organoheterocyclic compounds	Indoles and derivatives	Indoles	29953-71-7	188.07	2.83308	M+H, M+H-H2O	C11H9NO2	0	31.7	metab_5428	pos_649	pos	6.803	0.3158	7.104	0.1958
L-Tryptophan	L-色氨酸	0.038	0.1913	1.4993	1.2206	0.9569	-0.0636	yes	down	B(i)	C00078	Peptides	Amino acids	map00996;map00997;map00260;map01240;map00999;map01110;map00901;map00966;map05143;map04726;map01063;map01061;map01060;map01100;map01210;map01230;map04361;map00400;map00380;map00404;map04978;map04974;map00970;map05230;map01070	Biosynthesis of various alkaloids;Biosynthesis of various other secondary metabolites;Glycine, serine and threonine metabolism;Biosynthesis of cofactors;Biosynthesis of various plant secondary metabolites;Biosynthesis of secondary metabolites;Indole alkaloid biosynthesis;Glucosinolate biosynthesis;African trypanosomiasis;Serotonergic synapse;Biosynthesis of alkaloids derived from shikimate pathwa…	Metabolism;Metabolism;Metabolism;Metabolism;Metabolism;Metabolism;Metabolism;Metabolism;Human Diseases;Organismal Systems;Metabolism;Metabolism;Metabolism;Metabolism;Metabolism;Metabolism;Organismal Systems;Metabolism;Metabolism;Metabolism;Organismal Systems;Organismal Systems;Genetic Information Processing;Human Diseases;Metabolism	Biosynthesis of other secondary metabolites;Biosynthesis of other secondary metabolites;Amino acid metabolism;Global and overview maps;Biosynthesis of other secondary metabolites;Global and overview maps;Biosynthesis of other secondary metabolites;Biosynthesis of other secondary metabolites;Infectious disease: parasitic;Nervous system;Chemical structure transformation maps;Chemical structure tran…	PW_C000741;HMDB0000929;MJDBOTE0000426	Organoheterocyclic compounds	Indoles and derivatives	Indolyl carboxylic acids and derivatives	73-22-3	205.097	2.83308	M+H, M+CH3OH+H, M+K, 2M+K, 2M+H	C11H12N2O2	96.2	0	metab_320	pos_13	pos	6.786	0.3216	7.092	0.2006
9(S)-HOTrE	9（S）-热	0.02395	0.1553	1.4979	1.2787	0.969	-0.0455	yes	down	B(ii)	C16326	-	-	map00592	alpha-Linolenic acid metabolism	Metabolism	Lipid metabolism	HMDB0247705	Lipids and lipid-like molecules	Fatty Acyls	Lineolic acids and derivatives	-	277.215	6.34748	M+H, M+Na, M+H-H2O, M+H-2H2O	C18H30O3	0	52	metab_5135	pos_62	pos	6.809	0.1908	7.027	0.1512
Pro-leu	脯氨酸-亮氨酸	0.03839	0.1922	1.492	1.2417	1.0604	0.0846	yes	up	B(ii)	-	-	-	-	-	-	-	HMDB0253028	Organic acids and derivatives	Carboxylic acids and derivatives	Amino acids, peptides, and analogues	-	246.181	0.522017	M+NH4, M+2Na-H	C11H20N2O3	0	43.4	metab_4370	pos_541	pos	6.005	0.2336	5.663	0.3529
Cucurbitacin S	葫芦素S	0.009705	0.1102	1.4896	1.4723	1.1024	0.1406	yes	up	B(ii)	C08806	-	-	-	-	-	-	LMST01010116;HMDB0250583	Lipids and lipid-like molecules	Steroids and steroid derivatives	Oxosteroids	60137-06-6	481.297	6.24648	M+H-H2O	C30H42O6	0	52.9	metab_3115	pos_4035	pos	5.642	0.4636	5.118	0.1743
Demethylphylloquinol	-	0.01324	0.1224	1.489	1.4201	1.1959	0.2581	yes	up	B(ii)	C21084	-	-	map01100;map00130;map01110;map01240	Metabolic pathways;Ubiquinone and other terpenoid-quinone biosynthesis;Biosynthesis of secondary metabolites;Biosynthesis of cofactors	Metabolism;Metabolism;Metabolism;Metabolism	Global and overview maps;Metabolism of cofactors and vitamins;Global and overview maps;Global and overview maps	HMDB0304329	Lipids and lipid-like molecules	Prenol lipids	Diterpenoids	-	502.363	5.83345	M+ACN+Na	C30H46O2	0	60.2	metab_2880	pos_3790	pos	4.883	0.5755	4.083	0.5534
Sphinganine	二氢(神经)鞘氨醇	0.008588	0.1071	1.4863	1.4447	1.0458	0.0646	yes	up	B(i)	C00836	-	-	map00600;map01100;map04071	Sphingolipid metabolism;Metabolic pathways;Sphingolipid signaling pathway	Metabolism;Metabolism;Environmental Information Processing	Lipid metabolism;Global and overview maps;Signal transduction	HMDB0000269;LMSP01020001;PW_C000184;HMDB0242634	Organic nitrogen compounds	Organonitrogen compounds	Amines	764-22-7	302.305	6.19185	M+H	C18H39NO2	82.9	0	metab_3085	pos_4000	pos	5.913	0.2117	5.654	0.1136
N-Eicosapentaenoyl Glutamic acid	N -二十碳五烯酰谷氨酸	0.004747	0.08617	1.4861	1.5431	1.2789	0.3549	yes	up	B(ii)	-	-	-	-	-	-	-	HMDB0242070	Not Available	Not Available	Not Available	-	464.3	6.18423	M+CH3OH+H	C25H37NO5	0	53.2	metab_4244	pos_5279	pos	4.508	0.7161	3.525	0.4178
(S)-3-Hydroxyisobutyric acid	（S） -3-羟基异丁酸	0.01852	0.1417	1.4853	1.3862	1.1737	0.231	yes	up	B(ii)	C06001	-	-	map01100;map00280	Metabolic pathways;Valine, leucine and isoleucine degradation	Metabolism;Metabolism	Global and overview maps;Amino acid metabolism	PW_C000016;HMDB0000023	Organic acids and derivatives	Hydroxy acids and derivatives	Beta hydroxy acids and derivatives	2068-83-9;26543-05-5	250.128	0.79525	2M+ACN+H	C4H8O3	0	38.1	metab_7012	pos_8035	pos	4.663	0.5158	3.973	0.5198
Imidazolone A	咪唑啉酮A	0.0097	0.1102	1.4852	1.4243	1.0468	0.0659	yes	up	B(ii)	-	-	-	-	-	-	-	HMDB0253421	Organic acids and derivatives	Carboxylic acids and derivatives	Amino acids, peptides, and analogues	-	319.164	5.51153	M+H, M+Na, M+H-H2O	C12H22N4O6	0	62.2	metab_2439	pos_335	pos	5.754	0.2099	5.497	0.1224
Isoquinoline	异喹啉	0.04597	0.2113	1.484	1.1812	0.9687	-0.0459	yes	down	B(i)	C06323	-	-	-	-	-	-	HMDB0034244	Organoheterocyclic compounds	Isoquinolines and derivatives	Not Available	119-65-3	130.065	2.83308	M+H	C9H7N	35	0	metab_6120	pos_7166	pos	4.706	0.132	4.858	0.1462
Blebbistatin	II型肌球蛋白	0.0136	0.1233	1.4791	1.3737	0.9423	-0.0857	yes	down	B(ii)	-	-	-	-	-	-	-	HMDB0243556	Organoheterocyclic compounds	Quinolines and derivatives	Pyrroloquinolines	-	315.11	4.43255	M+Na	C18H16N2O2	0	52.7	metab_5272	pos_6336	pos	4.265	0.2415	4.526	0.09901
6-Hydroxyhexanoic acid	6 -羟基己酸	0.009401	0.1089	1.4774	1.439	1.0405	0.0573	yes	up	B(ii)	C06103	-	-	map01220;map00930;map01120	Degradation of aromatic compounds;Caprolactam degradation;Microbial metabolism in diverse environments	Metabolism;Metabolism;Metabolism	Global and overview maps;Xenobiotics biodegradation and metabolism;Global and overview maps	HMDB0012843	Organic acids and derivatives	Hydroxy acids and derivatives	Medium-chain hydroxy acids and derivatives	1191-25-9	306.19	3.53518	2M+ACN+H	C6H12O3	0	43.5	metab_5709	pos_6754	pos	4.955	0.1648	4.762	0.07813
Nalpha-Acetyl-L-arginine	N α -乙酰- L -精氨酸	0.01935	0.1442	1.4743	1.3766	0.8745	-0.1934	yes	down	B(i)	-	-	-	-	-	-	-	-	-	-	-	-	217.129	0.576283	M+H	C8H16N4O3	54.5	0	metab_7233	pos_8286	pos	4.287	0.5767	4.902	0.319
1,5-Naphthalenediamine	1，5 -萘二胺	0.04507	0.209	1.4631	1.191	0.9448	-0.0819	yes	down	B(i)	C19463	-	-	-	-	-	-	HMDB0244231	Benzenoids	Naphthalenes	Not Available	2243-62-1	159.091	2.83308	M+H	C10H10N2	54.2	0	metab_6117	pos_7163	pos	5.189	0.3312	5.492	0.2048
2-Aminobenzoic Acid	邻氨基苯甲酸	0.03267	0.1798	1.4627	1.252	1.0295	0.0419	yes	up	B(i)	C00108	-	-	map01100;map01220;map00996;map00997;map01120;map00627;map00998;map00999;map01230;map00621;map01110;map01070;map07110;map00400;map01060;map01063;map00380;map01061;map00405	Metabolic pathways;Degradation of aromatic compounds;Biosynthesis of various alkaloids;Biosynthesis of various other secondary metabolites;Microbial metabolism in diverse environments;Aminobenzoate degradation;Biosynthesis of various antibiotics;Biosynthesis of various plant secondary metabolites;Biosynthesis of amino acids;Dioxin degradation;Biosynthesis of secondary metabolites;Biosynthesis of …	Metabolism;Metabolism;Metabolism;Metabolism;Metabolism;Metabolism;Metabolism;Metabolism;Metabolism;Metabolism;Metabolism;Metabolism;Drug Development;Metabolism;Metabolism;Metabolism;Metabolism;Metabolism;Metabolism	Global and overview maps;Global and overview maps;Biosynthesis of other secondary metabolites;Biosynthesis of other secondary metabolites;Global and overview maps;Xenobiotics biodegradation and metabolism;Biosynthesis of other secondary metabolites;Biosynthesis of other secondary metabolites;Global and overview maps;Xenobiotics biodegradation and metabolism;Global and overview maps;Chemical struc…	PW_C000877;HMDB0001123	Benzenoids	Benzene and substituted derivatives	Benzoic acids and derivatives	118-92-3	120.044	5.47017	M+H-H2O	C7H7NO2	51.9	0	metab_4829	pos_5900	pos	4.328	0.1421	4.204	0.04124
2-Methylindoline	2 -甲基吲哚啉	0.01365	0.1233	1.4625	1.455	0.9622	-0.0556	yes	down	B(i)	-	-	-	-	-	-	-	-	-	-	-	-	134.096	3.22247	M+H	C9H11N	41.4	0	metab_5905	pos_6942	pos	4.223	0.1577	4.389	0.05496
2-Hydroxyestrone	2 ~羟雌甾酮	0.01386	0.1244	1.462	1.7178	1.0255	0.0363	yes	up	B(ii)	C05298	-	-	map00140	Steroid hormone biosynthesis	Metabolism	Lipid metabolism	LMST02010032;LMST05020040;HMDB0000343;PW_C000244	Lipids and lipid-like molecules	Steroids and steroid derivatives	Estrane steroids	362-06-1	304.19	5.97378	M+H, M+NH4	C18H22O3	0	63.7	metab_436	pos_1407	pos	4.951	0.08091	4.828	0.09291
28-Norbrassinolide	-	0.01476	0.1276	1.4591	1.379	1.086	0.119	yes	up	B(ii)	-	-	-	-	-	-	-	HMDB0302397	Lipids and lipid-like molecules	Steroids and steroid derivatives	Steroid lactones	-	484.362	6.2619	M+NH4, M+Na, M+H-H2O	C27H46O6	0	42.4	metab_1536	pos_248	pos	6.188	0.4139	5.698	0.2776
1,2-Dihydronaphthalene	1，2-二氢化萘	0.01345	0.1231	1.4576	1.4684	1.0345	0.049	yes	up	B(ii)	-	-	-	-	-	-	-	HMDB0244076	Benzenoids	Naphthalenes	Not Available	-	131.085	6.11395	M+H	C10H10	0	42.8	metab_4352	pos_5392	pos	5.124	0.1556	4.953	0.07061
Alloepipregnanolone	别孕烯醇酮	0.02943	0.1713	1.4569	1.2472	1.0573	0.0804	yes	up	B(ii)	C15484	-	-	-	-	-	-	HMDB0001455	Lipids and lipid-like molecules	Steroids and steroid derivatives	Pregnane steroids	516-55-2	341.247	6.13732	M+H-2H2O, M+Na	C21H34O2	0	56.3	metab_7838	pos_989	pos	5.113	0.1379	4.836	0.2927
27-Deoxy-5b-cyprinol	27-脱氧-5β-鱼胆酸	0.01972	0.1442	1.4553	1.6136	0.949	-0.0756	yes	down	B(ii)	C05446	-	-	map01100;map00120	Metabolic pathways;Primary bile acid biosynthesis	Metabolism;Metabolism	Global and overview maps;Lipid metabolism	HMDB0001231;PW_C000953	Lipids and lipid-like molecules	Steroids and steroid derivatives	Bile acids, alcohols and derivatives	862-53-3	454.387	6.40182	M+NH4	C27H48O4	0	47.3	metab_3174	pos_4100	pos	5.299	0.2704	5.584	0.1424
Bentazone	苯达松	0.006696	0.09732	1.4545	1.5112	1.0578	0.081	yes	up	B(i)	C10965	-	-	-	-	-	-	HMDB0248965	Benzenoids	Not Available	Not Available	25057-89-0	241.066	0.803033	M+H	C10H12N2O3S	60.7	0	metab_6994	pos_8017	pos	4.668	0.09935	4.413	0.2039
Taribavirin	-	0.01147	0.1173	1.4536	1.4318	1.0725	0.101	yes	up	B(ii)	-	-	-	-	-	-	-	HMDB0258728	Nucleosides, nucleotides, and analogues	Triazole ribonucleosides and ribonucleotides	Not Available	-	266.088	1.06152	M+Na	C8H13N5O4	0	36	metab_6888	pos_7904	pos	4.911	0.2524	4.579	0.2014
N-[(1-hydroxycyclopentyl)methyl]-5-oxo-1-phenylpyrrolidine-3-carboxamide	N-[（1-羟基环戊基）甲基]-5-氧代-1-苯基吡咯烷-3-甲酰胺	0.01927	0.1442	1.4511	1.3849	1.0836	0.1159	yes	up	B(i)	-	-	-	-	-	-	-	-	-	-	-	-	303.169	5.1696	M+H, M+Na	C17H22N2O3	30.8	0	metab_7728	pos_889	pos	5.222	0.3925	4.819	0.1784
3-Hydroxy-4,6-heptadiyne-1-yl 1-glucoside	3 -羟基- 4，6 -庚二炔- 1 - Yl - 1 -葡萄糖苷	0.03834	0.1922	1.4501	1.2853	1.2093	0.2742	yes	up	B(ii)	-	-	-	-	-	-	-	HMDB0038964	Lipids and lipid-like molecules	Fatty Acyls	Fatty acyl glycosides	-	304.139	1.14717	M+NH4	C13H18O7	0	31	metab_6850	pos_7867	pos	3.57	0.659	2.952	0.3875
LysoPE(0:0/18:1(9Z))	-	0.02656	0.162	1.4477	1.2866	1.0787	0.1092	yes	up	B(ii)	-	-	-	-	-	-	-	HMDB0011476	Lipids and lipid-like molecules	Glycerophospholipids	Glycerophosphoethanolamines	-	480.313	6.10612	M+H, M+Na	C23H46NO7P	0	42.8	metab_371	pos_1347	pos	6.555	0.3474	6.077	0.4212
Tyramine	酪胺	0.03327	0.1806	1.4445	1.2913	0.9702	-0.0437	yes	down	B(i)	C00483	Peptides	Amines	map01100;map00950;map01110;map01240;map04974;map00680;map04080;map00350;map01063;map01060	Metabolic pathways;Isoquinoline alkaloid biosynthesis;Biosynthesis of secondary metabolites;Biosynthesis of cofactors;Protein digestion and absorption;Methane metabolism;Neuroactive ligand-receptor interaction;Tyrosine metabolism;Biosynthesis of alkaloids derived from shikimate pathway;Biosynthesis of plant secondary metabolites	Metabolism;Metabolism;Metabolism;Metabolism;Organismal Systems;Metabolism;Environmental Information Processing;Metabolism;Metabolism;Metabolism	Global and overview maps;Biosynthesis of other secondary metabolites;Global and overview maps;Global and overview maps;Digestive system;Energy metabolism;Signaling molecules and interaction;Amino acid metabolism;Chemical structure transformation maps;Chemical structure transformation maps	PW_C000210;HMDB0000306;MJDBOTE0000392	Benzenoids	Benzene and substituted derivatives	Phenethylamines	51-67-2	120.081	2.00538	M+H-H2O	C8H11NO	68.6	0	metab_6549	pos_7573	pos	7.16	0.2311	7.38	0.1261
2beta,9xi-Dihydroxy-8-oxo-1(10),4,11(13)-germacratrien-12,6alpha-olide	2β，9xi-二羟基-8-氧代-1（10），4,11（13）-germacratrien-12,6α-内酯	0.03228	0.1791	1.4412	1.2276	0.9567	-0.0638	yes	down	B(ii)	-	-	-	-	-	-	-	HMDB0036662	Lipids and lipid-like molecules	Prenol lipids	Terpene lactones	-	279.122	5.2134	M+H	C15H18O5	0	35.1	metab_4925	pos_5996	pos	4.71	0.2363	4.923	0.08909
1-(1-(Tert-Butoxycarbonyl)piperidin-4-yl)azetidine-3-carboxylic acid	1-（1-（叔丁氧羰基）哌啶-4-基）氮杂环丁烷-3-羧酸	0.01309	0.1223	1.4341	1.4378	1.0687	0.0958	yes	up	B(ii)	-	-	-	-	-	-	-	HMDB0247560	Organoheterocyclic compounds	Piperidines	Piperidinecarboxylic acids and derivatives	-	307.164	4.64445	M+Na	C14H24N2O4	0	40.1	metab_2554	pos_3468	pos	4.903	0.2896	4.588	0.1197
Cyclohexa-2,4-dienylmethanol	环己基- 2，4 -二烯甲醇	0.0282	0.1672	1.4309	1.2591	0.9685	-0.0462	yes	down	B(ii)	-	-	-	-	-	-	-	HMDB0250648	Organic oxygen compounds	Organooxygen compounds	Alcohols and polyols	-	93.0702	4.43255	M+H-H2O	C7H10O	0	50.8	metab_2505	pos_3418	pos	4.273	0.1333	4.412	0.09
4,11,13,15-Tetrahydroridentin B	-	0.04334	0.2047	1.4261	1.1681	0.9507	-0.0729	yes	down	B(ii)	-	-	-	-	-	-	-	HMDB0036150	Lipids and lipid-like molecules	Prenol lipids	Terpene lactones	75991-58-1	251.164	5.40492	M+H-H2O, M+Na	C15H24O4	0	45	metab_7745	pos_903	pos	4.705	0.1865	4.949	0.2483
DG(i-16:0/PGF2alpha/0:0)	-	0.03098	0.1758	1.4255	1.2833	0.8935	-0.1624	yes	down	B(ii)	-	-	-	-	-	-	-	HMDB0299200	Not Available	Not Available	Not Available	-	631.488	6.7135	M+H-2H2O	C39H70O8	0	85.8	metab_3266	pos_4204	pos	5.345	0.7197	5.982	0.219
Dehydrosoyasaponin I	去氢大豆皂甙I	0.04409	0.2064	1.4221	1.1863	0.8802	-0.1842	yes	down	B(ii)	C13837	-	-	-	-	-	-	HMDB0039331	Lipids and lipid-like molecules	Prenol lipids	Terpene glycosides	117210-14-7	923.498	6.18423	M+H-H2O	C48H76O18	0	84.3	metab_4243	pos_5278	pos	4.686	0.5379	5.324	0.6133
(1R,2R,4S)-p-Menthane-1,2,8-triol 8-glucoside	（1R，2R，4S）-对薄荷烷-1,2,8-三醇8-葡萄糖苷	0.01047	0.114	1.422	1.4408	1.0634	0.0886	yes	up	B(ii)	-	-	-	-	-	-	-	HMDB0039894	Organic oxygen compounds	Organooxygen compounds	Carbohydrates and carbohydrate conjugates	378254-09-2	383.228	2.8491	M+CH3OH+H	C16H30O8	0	42.8	metab_6101	pos_7149	pos	4.968	0.2427	4.672	0.1471
Leu-leu-ome	-	0.01228	0.1196	1.4218	1.4153	1.3264	0.4075	yes	up	B(ii)	-	-	-	-	-	-	-	HMDB0254028	Organic acids and derivatives	Carboxylic acids and derivatives	Amino acids, peptides, and analogues	-	534.425	5.37852	2M+NH4	C13H26N2O3	0	37.6	metab_4856	pos_5927	pos	4.734	1.06	3.569	0.4374
LysoPC(18:0/0:0)	-	0.01083	0.1149	1.4191	1.4087	1.2007	0.2639	yes	up	B(ii)	C04317;C04230	-;Lipids	-;Phospholipids	map00565;map01100;map05231;map00564	Ether lipid metabolism;Metabolic pathways;Choline metabolism in cancer;Glycerophospholipid metabolism	Metabolism;Metabolism;Human Diseases;Metabolism	Lipid metabolism;Global and overview maps;Cancer: overview;Lipid metabolism	HMDB0011149;HMDB0010384	Lipids and lipid-like molecules	Glycerophospholipids	Glycerophosphocholines	74430-89-0;19420-57-6	546.352	5.80228	M+Na	C26H54NO7P	0	33.4	metab_7882	pos_3775	pos	5.157	0.5587	4.295	0.6135
MG(0:0/PGF1alpha/0:0)	-	0.04262	0.203	1.4185	1.2612	1.1161	0.1585	yes	up	B(ii)	-	-	-	-	-	-	-	HMDB0260563	Not Available	Not Available	Not Available	-	448.323	6.3009	M+NH4	C23H42O7	0	66.6	metab_4150	pos_5175	pos	5.392	0.4704	4.831	0.5339
Jasmonic acid	茉莉酮酸	0.02637	0.1618	1.4147	1.4517	0.9537	-0.0684	yes	down	B(ii)	C08491	-	-	map01100;map01110;map00592;map01070;map04075;map01060	Metabolic pathways;Biosynthesis of secondary metabolites;alpha-Linolenic acid metabolism;Biosynthesis of plant hormones;Plant hormone signal transduction;Biosynthesis of plant secondary metabolites	Metabolism;Metabolism;Metabolism;Metabolism;Environmental Information Processing;Metabolism	Global and overview maps;Global and overview maps;Lipid metabolism;Chemical structure transformation maps;Signal transduction;Chemical structure transformation maps	LMFA02020001;HMDB0032797	Lipids and lipid-like molecules	Fatty Acyls	Lineolic acids and derivatives	6894-38-8;59366-47-1	252.159	4.8422	M+ACN+H	C12H18O3	0	69	metab_5098	pos_6165	pos	4.76	0.2255	4.991	0.135
Octadecanamide	硬脂酸酰胺	0.02889	0.1694	1.4137	1.2969	0.9838	-0.0236	yes	down	B(ii)	C13846	-	-	-	-	-	-	LMFA08010003;HMDB0034146	Organic acids and derivatives	Carboximidic acids and derivatives	Carboximidic acids	124-26-5	284.294	6.78377	M+H, M+ACN+H	C18H37NO	0	41.3	metab_94	pos_1088	pos	6.725	0.1032	6.836	0.07736
Abacavir	阿巴卡韦	0.01759	0.1388	1.411	1.337	0.8803	-0.1839	yes	down	B(ii)	C07624	-	-	-	-	-	-	HMDB0015182;PW_C009479;HMDB0251820	Nucleosides, nucleotides, and analogues	Nucleoside and nucleotide analogues	Cyclopentyl nucleosides	136470-78-5	328.186	1.9587	M+ACN+H	C14H18N6O	0	47.7	metab_6559	pos_7582	pos	4.488	0.5842	5.098	0.2647
Morpholine	吗啉	0.03449	0.1837	1.4083	1.2667	0.9906	-0.0136	yes	down	B(i)	C14452	-	-	-	-	-	-	HMDB0031581	Organoheterocyclic compounds	Oxazinanes	Morpholines	110-91-8	88.076	7.99063	M+H	C4H9NO	53.5	0	metab_3518	pos_4474	pos	4.551	0.03488	4.594	0.03767
Risbitin	-	0.02418	0.1555	1.4081	1.4022	1.0776	0.1078	yes	up	B(ii)	C09715	-	-	-	-	-	-	HMDB0302980	Organic oxygen compounds	Organooxygen compounds	Alcohols and polyols	-	245.153	6.10612	M+Na	C14H22O2	0	80.5	metab_4365	pos_5404	pos	4.959	0.3288	4.602	0.2282
4-Pyridoxic Acid	4 -吡哆酸	0.01488	0.1276	1.4055	1.4097	1.043	0.0607	yes	up	B(i)	C00847	-	-	map01100;map00750;map01120	Metabolic pathways;Vitamin B6 metabolism;Microbial metabolism in diverse environments	Metabolism;Metabolism;Metabolism	Global and overview maps;Metabolism of cofactors and vitamins;Global and overview maps	PW_C000011;HMDB0000017	Organoheterocyclic compounds	Pyridines and derivatives	Pyridinecarboxylic acids and derivatives	82-82-6	184.06	1.4984	M+H	C8H9NO4	97.3	0	metab_6751	pos_7767	pos	6.065	0.2165	5.815	0.1336
Midodrine	米多君	0.01968	0.1442	1.4033	1.3483	0.8737	-0.1947	yes	down	B(ii)	C07890	-	-	-	-	-	-	HMDB0014356	Benzenoids	Benzene and substituted derivatives	Methoxybenzenes	42794-76-3;133163-28-7	272.16	2.09537	M+NH4	C12H18N2O4	0	33.3	metab_6537	pos_7562	pos	3.834	0.5115	4.388	0.3036
Methionine methyl ester	蛋氨酸甲酯	0.02784	0.1662	1.4025	1.3852	0.9924	-0.011	yes	down	B(ii)	-	-	-	-	-	-	-	HMDB0254602	Organic acids and derivatives	Carboxylic acids and derivatives	Amino acids, peptides, and analogues	-	208.039	7.7019	M+2Na-H	C6H13NO2S	0	47.3	metab_3587	pos_4537	pos	5.218	0.03659	5.258	0.0271
2,2'-Anhydrocytidine	2，2 ' -脱水胞苷	0.01901	0.1435	1.4023	1.8046	1.6058	0.6833	yes	up	B(ii)	-	-	-	-	-	-	-	HMDB0243629	Organic oxygen compounds	Organooxygen compounds	Ethers	-	267.108	2.5475	M+ACN+H	C9H11N3O4	0	41.2	metab_1824	pos_2752	pos	3.915	1.184	2.438	1.04
Prostaglandin PGE2 1-glyceryl ester	前列腺素PGE21-甘油酯	0.0184	0.1413	1.4023	1.333	1.125	0.1699	yes	up	B(ii)	-	-	-	-	-	-	-	HMDB0013043	Lipids and lipid-like molecules	Fatty Acyls	Eicosanoids	-	444.294	5.77898	M+NH4	C23H38O7	0	33.6	metab_4695	pos_5767	pos	4.537	0.4471	4.033	0.2922
Brivanib alaninate	布立尼布丙氨酸酯	0.02268	0.1519	1.4006	1.4128	1.2528	0.3251	yes	up	B(ii)	-	-	-	-	-	-	-	HMDB0249387	Organic acids and derivatives	Carboxylic acids and derivatives	Amino acids, peptides, and analogues	-	459.211	4.4555	M+NH4	C22H24FN5O4	0	71.9	metab_2510	pos_3422	pos	4.51	0.7318	3.6	0.6895
N-Arachidonoyl Glycine	N -花生酰基甘氨酸	0.04163	0.201	1.4006	1.1817	0.9185	-0.1226	yes	down	B(ii)	-	-	-	-	-	-	-	HMDB0241918;LMFA08020003;HMDB0005096	Organic acids and derivatives	Carboxylic acids and derivatives	Amino acids, peptides, and analogues	179113-91-8	322.095	4.30135	M+H-2H2O	C15H19NO9	0	51.7	metab_5324	pos_6391	pos	4.408	0.4808	4.799	0.1123
PA(a-13:0/18:2(9Z,11Z))	-	0.02168	0.15	1.4005	1.4078	0.99	-0.0145	yes	down	B(ii)	C00416	Lipids	Phospholipids	map01100;map00564;map01110;map00561;map05212;map05200;map04975;map04024;map05231;map04072;map04912;map04070;map04666	Metabolic pathways;Glycerophospholipid metabolism;Biosynthesis of secondary metabolites;Glycerolipid metabolism;Pancreatic cancer;Pathways in cancer;Fat digestion and absorption;cAMP signaling pathway;Choline metabolism in cancer;Phospholipase D signaling pathway;GnRH signaling pathway;Phosphatidylinositol signaling system;Fc gamma R-mediated phagocytosis	Metabolism;Metabolism;Metabolism;Metabolism;Human Diseases;Human Diseases;Organismal Systems;Environmental Information Processing;Human Diseases;Environmental Information Processing;Organismal Systems;Environmental Information Processing;Organismal Systems	Global and overview maps;Lipid metabolism;Global and overview maps;Lipid metabolism;Cancer: specific types;Cancer: overview;Digestive system;Signal transduction;Cancer: overview;Signal transduction;Endocrine system;Signal transduction;Immune system	PW_C064083;HMDB0115697	Lipids and lipid-like molecules	Glycerophospholipids	Glycerophosphates	-	663.464	6.51078	M+H, M+CH3OH+H	C34H63O8P	0	39.9	metab_53	pos_1049	pos	7.109	0.06788	7.181	0.0396
P-CHLOROPHENYLALANINE	-	0.04788	0.2161	1.3992	1.2361	0.9935	-0.0094	yes	down	B(i)	-	-	-	-	-	-	-	HMDB0033261	Phenylpropanoids and polyketides	2-arylbenzofuran flavonoids	Not Available	101365-03-1	200.047	2.8958	M+H, M+Na, 2M+K, M+H-H2O	C9H10ClNO2	94.5	0	metab_3546	pos_45	pos	7.654	0.03347	7.704	0.0562
Didanosine	去羟肌苷	0.02505	0.1585	1.3991	1.3089	0.9112	-0.1342	yes	down	B(ii)	C06953	-	-	-	-	-	-	PW_C009350;HMDB0015037	Nucleosides, nucleotides, and analogues	Purine nucleosides	Purine 2'',3''-dideoxyribonucleosides	69655-05-6	259.082	3.58648	M+Na	C10H12N4O3	0	47.6	metab_5686	pos_6731	pos	4.523	0.4423	4.964	0.2273
15-Octadecene-9,11,13-triynoic acid	15 -十八烯- 9，11，13 -三炔酸	0.0388	0.1931	1.3984	1.3049	0.8474	-0.2388	yes	down	B(ii)	-	-	-	-	-	-	-	LMFA01030559;HMDB0032673	Lipids and lipid-like molecules	Fatty Acyls	Fatty acids and conjugates	-	288.195	5.47463	M+NH4	C18H22O2	0	45.4	metab_4824	pos_5896	pos	3.866	0.6801	4.562	0.5319
Lactapiperanol C	乳酸哌啶醇C	0.0141	0.1254	1.3983	1.3883	1.0669	0.0935	yes	up	B(ii)	-	-	-	-	-	-	-	HMDB0033630	Lipids and lipid-like molecules	Prenol lipids	Diterpenoids	243447-93-0	247.169	6.21532	M+H-2H2O	C16H26O4	0	52	metab_4220	pos_5250	pos	5.164	0.295	4.84	0.1403
P-Benzosemiquinone	-	0.01788	0.1397	1.3961	1.4278	1.0878	0.1214	yes	up	B(ii)	C02389	-	-	map05208	Chemical carcinogenesis - reactive oxygen species	Human Diseases	Cancer: overview	HMDB0256033	Benzenoids	Phenols	1-hydroxy-2-unsubstituted benzenoids	-	238.107	3.23785	2M+NH4	C6H6O2	0	46.2	metab_5892	pos_6929	pos	4.72	0.384	4.339	0.1186
Indole-3-Acetamide	吲哚-3-乙酰胺	0.02481	0.1579	1.3954	1.2721	0.8372	-0.2564	yes	down	B(i)	C02693	-	-	map01100;map00380	Metabolic pathways;Tryptophan metabolism	Metabolism;Metabolism	Global and overview maps;Amino acid metabolism	HMDB0029739;MJDBOTE0000522	Organoheterocyclic compounds	Indoles and derivatives	Indoles	879-37-8	175.086	3.91625	M+H	C10H10N2O	74.5	0	metab_5517	pos_6574	pos	3.219	0.5217	3.845	0.4733
Hydroxyvalerylcarnitine	-	0.011	0.1154	1.3939	1.4308	1.0411	0.0581	yes	up	B(ii)	-	-	-	-	-	-	-	HMDB0013132	Not Available	Not Available	Not Available	-	262.164	3.50543	M+H	C12H23NO5	0	41.9	metab_5727	pos_6770	pos	4.766	0.1567	4.578	0.09146
Malonylcarnitine	丙二酰肉碱	0.02783	0.1662	1.3933	1.2544	1.1438	0.1938	yes	up	B(ii)	-	-	-	-	-	-	-	LMFA07070080;HMDB0002095;LMFA07070093	Lipids and lipid-like molecules	Fatty Acyls	Fatty acid esters	910825-21-7	280.138	0.79525	M+H, M+CH3OH+H	C10H17NO6	0	54.3	metab_809	pos_1751	pos	4.518	0.3451	3.95	0.5558
(3S,5R,6R,6'S)-6,7-Didehydro-5,6-dihydro-3,5,6'-trihydroxy-13,14,20-trinor-3'-oxo-beta,epsilon-caroten-19',11'-olide 3-acetate	（3S，5R，6R，6 S）-6,7-二氢-5,6-二氢-3,5,6'-三羟基-13,14,20-三硝基-3'-氧代-β，ε-胡萝卜素-19'，11'-内酯3-乙酸酯	0.02247	0.1511	1.3931	1.3665	1.0818	0.1135	yes	up	B(ii)	-	-	-	-	-	-	-	HMDB0037793	Lipids and lipid-like molecules	Prenol lipids	Terpene lactones	256505-50-7	611.342	6.0283	M+H-H2O	C39H48O7	0	80.2	metab_3001	pos_3916	pos	5.711	0.2678	5.279	0.3942
Etimicin	爱大霉素	0.009341	0.1089	1.3845	1.6554	1.0704	0.0982	yes	up	B(ii)	-	-	-	-	-	-	-	HMDB0252101	Organic oxygen compounds	Organooxygen compounds	Carbohydrates and carbohydrate conjugates	-	478.32	6.10612	M+H, M+CH3OH+H	C21H43N5O7	0	35.8	metab_370	pos_1346	pos	6.842	0.3858	6.392	0.1738
Metoprolol	美托洛尔	0.02404	0.1553	1.3845	1.3234	1.2643	0.3383	yes	up	B(ii)	C07202	-	-	-	-	-	-	HMDB0001932;PW_C001291;MJDBOTE0001765	Benzenoids	Phenols	Tyrosols and derivatives	37350-58-6;51384-51-1	535.373	5.8257	2M+H	C15H25NO3	0	53.1	metab_4672	pos_5740	pos	4.87	0.9175	3.852	0.6736
Octaethyleneglycol monododecyl ether	十八烷基乙二醇单十二烷基醚	0.0218	0.15	1.3814	1.4071	0.9904	-0.014	yes	down	B(ii)	-	-	-	-	-	-	-	HMDB0246126	Organic oxygen compounds	Organooxygen compounds	Ethers	-	561.396	6.43298	M+Na	C28H58O9	0	37	metab_4054	pos_5063	pos	6.982	0.0632	7.05	0.03958
Carvone	香芹酮	0.02301	0.153	1.3751	1.2852	0.9729	-0.0397	yes	down	B(i)	C11383	-	-	map01110;map00903;map00902	Biosynthesis of secondary metabolites;Limonene and pinene degradation;Monoterpenoid biosynthesis	Metabolism;Metabolism;Metabolism	Global and overview maps;Metabolism of terpenoids and polyketides;Metabolism of terpenoids and polyketides	HMDB0035824;HMDB0004487;HMDB0034974	Lipids and lipid-like molecules	Prenol lipids	Monoterpenoids	33375-08-5;22327-39-5;2244-16-8	133.101	4.30135	M+H-H2O, M+H	C10H14O	43.9	0	metab_595	pos_1552	pos	5.055	0.1308	5.196	0.08431
Peregrine	-	0.01936	0.1442	1.3676	1.3151	1.1162	0.1586	yes	up	B(ii)	-	-	-	-	-	-	-	HMDB0256309	Lipids and lipid-like molecules	Prenol lipids	Diterpenoids	-	464.299	6.00482	M+H-2H2O, M+H	C26H41NO6	0	30.8	metab_418	pos_1390	pos	6.079	0.6154	5.446	0.2827
Palmitoyl Ethanolamide	棕榈基单乙醇酰胺	0.01045	0.114	1.3661	1.4178	1.0371	0.0526	yes	up	B(i)	C16512	-	-	map04080	Neuroactive ligand-receptor interaction	Environmental Information Processing	Signaling molecules and interaction	LMFA08040057;LMFA08040013;HMDB0002100	Organic acids and derivatives	Carboximidic acids and derivatives	Carboximidic acids	544-31-0	300.289	6.59658	M+H	C18H37NO2	67.6	0	metab_3962	pos_4956	pos	6.29	0.1755	6.065	0.1246
Lysylhydroxyproline	赖氨酰羟脯氨酸	0.02114	0.149	1.3656	1.3002	0.7615	-0.3931	yes	down	B(ii)	-	-	-	-	-	-	-	HMDB0028952	Organic acids and derivatives	Carboxylic acids and derivatives	Amino acids, peptides, and analogues	870233-57-1	541.297	5.93472	2M+Na	C11H21N3O4	0	31.8	metab_4552	pos_5608	pos	3.557	1.169	4.671	0.3267
Threonyllysine	甲硫氨酸	0.04119	0.1998	1.3652	1.544	1.196	0.2583	yes	up	B(ii)	-	-	-	-	-	-	-	HMDB0029066	Organic acids and derivatives	Carboxylic acids and derivatives	Amino acids, peptides, and analogues	23161-31-1	517.297	4.08732	2M+Na	C10H21N3O4	0	46.9	metab_5422	pos_6484	pos	3.807	0.7034	3.183	0.3473
LysoPE(15:0/0:0)	-	0.01138	0.1168	1.3625	1.4323	1.0556	0.0781	yes	up	B(i)	-	-	-	-	-	-	-	HMDB0011502	Lipids and lipid-like molecules	Glycerophospholipids	Glycerophosphoethanolamines	-	440.276	6.42517	M+H, M+2Na-H, M+Na, M+H-H2O	C20H42NO7P	88.4	0	metab_5236	pos_63	pos	6.873	0.1844	6.511	0.2988
Beta-Micropteroxanthin	-	0.03508	0.1856	1.3594	1.2346	1.0818	0.1134	yes	up	B(ii)	-	-	-	-	-	-	-	HMDB0038505	Lipids and lipid-like molecules	Prenol lipids	Sesterterpenoids	148031-80-5	419.29	6.20748	M+Na	C27H40O2	0	72.9	metab_4226	pos_5256	pos	5.385	0.3707	4.978	0.3257
4-Hydroxybutyric acid	4-羟基丁酸	0.04379	0.2057	1.3591	1.3182	1.0821	0.1138	yes	up	B(ii)	C00989	Organic acids	Carboxylic acids	map01100;map00720;map01200;map01120;map00650	Metabolic pathways;Carbon fixation pathways in prokaryotes;Carbon metabolism;Microbial metabolism in diverse environments;Butanoate metabolism	Metabolism;Metabolism;Metabolism;Metabolism;Metabolism	Global and overview maps;Energy metabolism;Global and overview maps;Global and overview maps;Carbohydrate metabolism	HMDB0000710	Lipids and lipid-like molecules	Fatty Acyls	Fatty acids and conjugates	591-81-1	250.128	0.56845	2M+ACN+H	C4H8O3	0	50.4	metab_7855	pos_8322	pos	5.075	0.4092	4.69	0.2724
Uracil analogue	-	0.01598	0.1328	1.3589	1.3474	0.9337	-0.099	yes	down	B(ii)	-	-	-	-	-	-	-	HMDB0259710	Nucleosides, nucleotides, and analogues	Nucleoside and nucleotide analogues	Cyclopentyl nucleosides	-	217.097	3.41302	M+H-2H2O	C12H16N2O4	0	38.9	metab_5776	pos_6817	pos	4.633	0.3344	4.962	0.05892
4-Androstenediol	4 -雄烯二醇	0.01919	0.1442	1.3575	1.3503	1.1354	0.1832	yes	up	B(ii)	C14210	Steroids	19-Carbon atoms	-	-	-	-	LMST02020105;HMDB0005849	Lipids and lipid-like molecules	Steroids and steroid derivatives	Androstane steroids	1156-92-9	313.215	6.21532	M+Na	C19H30O2	0	69.5	metab_4216	pos_5247	pos	4.763	0.4795	4.195	0.3721
Cycloate	草灭特	0.0411	0.1995	1.3573	1.2802	1.1653	0.2207	yes	up	B(ii)	C18780	-	-	-	-	-	-	HMDB0250636	Organosulfur compounds	Thiocarbonyl compounds	Thiocarbamic acid derivatives	1134-23-2	453.257	7.5463	2M+Na	C11H21NOS	0	36.9	metab_3408	pos_4367	pos	5.457	0.7108	4.683	0.6635
(R)-1-Octen-3-ol	（R） -1-辛烯-3-醇	0.04027	0.1973	1.3563	1.223	0.9864	-0.0197	yes	down	B(ii)	C14272	-	-	-	-	-	-	HMDB0031299	Lipids and lipid-like molecules	Fatty Acyls	Fatty alcohols	-	274.273	6.04363	2M+NH4	C8H16O	0	47.3	metab_4437	pos_5482	pos	6.833	0.06792	6.927	0.09661
Phenol	苯酚	0.03268	0.1798	1.3534	1.2259	0.9772	-0.0333	yes	down	B(i)	C00146	-	-	map01100;map01220;map01120;map00627;map04974;map05208;map00362;map00361;map00350	Metabolic pathways;Degradation of aromatic compounds;Microbial metabolism in diverse environments;Aminobenzoate degradation;Protein digestion and absorption;Chemical carcinogenesis - reactive oxygen species;Benzoate degradation;Chlorocyclohexane and chlorobenzene degradation;Tyrosine metabolism	Metabolism;Metabolism;Metabolism;Metabolism;Organismal Systems;Human Diseases;Metabolism;Metabolism;Metabolism	Global and overview maps;Global and overview maps;Global and overview maps;Xenobiotics biodegradation and metabolism;Digestive system;Cancer: overview;Xenobiotics biodegradation and metabolism;Xenobiotics biodegradation and metabolism;Amino acid metabolism	HMDB0000228;PW_C000153;HMDB0013674	Benzenoids	Phenols	1-hydroxy-4-unsubstituted benzenoids	87-66-1;108-95-2	95.0494	1.16282	M+H	C6H6O	53.7	0	metab_7887	pos_7862	pos	5.346	0.1288	5.471	0.07521
Coclaurine	乌药碱	0.04304	0.2043	1.351	1.1981	1.0903	0.1247	yes	up	B(ii)	C06161	-	-	map00950;map01100;map01110;map01063	Isoquinoline alkaloid biosynthesis;Metabolic pathways;Biosynthesis of secondary metabolites;Biosynthesis of alkaloids derived from shikimate pathway	Metabolism;Metabolism;Metabolism;Metabolism	Biosynthesis of other secondary metabolites;Global and overview maps;Global and overview maps;Chemical structure transformation maps	HMDB0303359	Organoheterocyclic compounds	Isoquinolines and derivatives	Benzylisoquinolines	486-39-5	303.169	5.26758	M+NH4	C17H19NO3	0	34	metab_7865	pos_3643	pos	5.206	0.4785	4.775	0.2661
3-Oxododecanoic acid	3 -氧代十二烷酸	0.03522	0.186	1.349	1.2376	1.0188	0.0269	yes	up	B(ii)	C02367	-	-	-	-	-	-	HMDB0010727;PW_C006734	Organic acids and derivatives	Keto acids and derivatives	Medium-chain keto acids and derivatives	-	237.148	5.36288	M+Na	C12H22O3	0	57.1	metab_2757	pos_3666	pos	4.877	0.08979	4.787	0.06306
Phenethylacetate	苯乙酸乙酯	0.03761	0.1911	1.3483	1.2037	0.9666	-0.049	yes	down	B(i)	-	-	-	-	-	-	-	-	-	-	-	-	165.091	4.30135	M+H, M+CH3OH+H, M+H-H2O	C10H12O2	36	0	metab_1137	pos_205	pos	5.265	0.2107	5.447	0.0778
Butylisopropylamine	丁基异丙胺	0.03555	0.1869	1.3475	1.3613	0.9953	-0.0068	yes	down	B(i)	-	-	-	-	-	-	-	-	-	-	-	-	116.143	7.26627	M+H	C7H17N	90.8	0	metab_3344	pos_4301	pos	7.819	0.0282	7.856	0.0347
Polyoxyethylene (600) monoricinoleate	聚氧乙烯（600）单蓖麻油酸酯	0.04647	0.2124	1.341	1.331	1.0404	0.0571	yes	up	B(ii)	-	-	-	-	-	-	-	HMDB0032476	Lipids and lipid-like molecules	Fatty Acyls	Fatty alcohols	9004-97-1	341.304	6.56528	M+H, M+NH4	C21H40O3	0	35.6	metab_62	pos_1057	pos	5.178	0.1773	4.977	0.1896
Cyclohexane	环己烷	0.04259	0.203	1.33	1.3541	0.9959	-0.0059	yes	down	B(ii)	C11249	-	-	map00930;map01120	Caprolactam degradation;Microbial metabolism in diverse environments	Metabolism;Metabolism	Xenobiotics biodegradation and metabolism;Global and overview maps	HMDB0029597	Hydrocarbons	Saturated hydrocarbons	Cycloalkanes	110-82-7	102.128	7.26627	M+NH4	C6H12	0	59.5	metab_3800	pos_4756	pos	8.475	0.02791	8.51	0.0347
PGK2	-	0.02807	0.1668	1.3294	1.3003	0.9607	-0.0579	yes	down	B(i)	-	-	-	-	-	-	-	LMFA03010023	-	-	-	-	351.214	6.07482	M+H, M+Na	C20H30O5	34.8	0	metab_393	pos_1367	pos	5.861	0.2599	6.101	0.09624
3alpha-Hydroxyoreadone	3 α -羟基罗汉果酮	0.04752	0.2152	1.3251	1.1554	0.9458	-0.0804	yes	down	B(ii)	-	-	-	-	-	-	-	HMDB0036047	Organoheterocyclic compounds	Naphthofurans	Not Available	124869-06-3	285.169	4.30135	M+CH3OH+H	C14H20O4	0	34.6	metab_2486	pos_3396	pos	5.042	0.363	5.331	0.09817
Saccharopine	酵母氨酸	0.02713	0.164	1.325	1.4162	0.9771	-0.0335	yes	down	B(ii)	C00449	-	-	map01100;map00310;map01110;map00300;map01230	Metabolic pathways;Lysine degradation;Biosynthesis of secondary metabolites;Lysine biosynthesis;Biosynthesis of amino acids	Metabolism;Metabolism;Metabolism;Metabolism;Metabolism	Global and overview maps;Amino acid metabolism;Global and overview maps;Amino acid metabolism;Global and overview maps	HMDB0000279;PW_C000189	Organic acids and derivatives	Carboxylic acids and derivatives	Amino acids, peptides, and analogues	997-68-2	241.118	3.22247	M+H-2H2O	C11H20N2O6	0	64.5	metab_5903	pos_6940	pos	4.94	0.1179	5.056	0.06094
1,2-Dihydronaphthalene-1,2-diol	1，2 -二氢萘- 1，2 -二醇	0.0297	0.1719	1.3239	1.2951	1.0411	0.0582	yes	up	B(ii)	C06205	-	-	map00980	Metabolism of xenobiotics by cytochrome P450	Metabolism	Xenobiotics biodegradation and metabolism	HMDB0060335	Benzenoids	Naphthalenes	Not Available	-	180.102	5.40987	M+NH4	C10H10O2	0	47.9	metab_4847	pos_5919	pos	5.364	0.2122	5.152	0.1294
PGF2a ethanolamide	PGF2a乙醇酰胺	0.04307	0.2043	1.3231	1.2419	1.0755	0.105	yes	up	B(ii)	C13828	-	-	-	-	-	-	HMDB0013628	Lipids and lipid-like molecules	Fatty Acyls	Eicosanoids	-	439.316	5.65145	M+ACN+H	C22H39NO5	0	69.5	metab_2825	pos_3732	pos	5.43	0.3288	5.049	0.3547
4'-Azidocytidine	4 ' -叠氮胞苷	0.01136	0.1168	1.322	1.445	1.0574	0.0806	yes	up	B(ii)	-	-	-	-	-	-	-	HMDB0246625	Organic oxygen compounds	Organooxygen compounds	Carbohydrates and carbohydrate conjugates	-	143.05	0.5142	M+2H	C9H12N6O5	0	35.1	metab_7426	pos_8490	pos	4.456	0.1609	4.214	0.1713
Hericene B	猴头菇素B	0.03855	0.1924	1.317	1.3291	0.9953	-0.0067	yes	down	B(ii)	-	-	-	-	-	-	-	HMDB0041180	Lipids and lipid-like molecules	Prenol lipids	Monoterpenoids	157207-55-1	600.467	6.41733	M+NH4, M+Na	C37H58O5	0	44.4	metab_259	pos_1242	pos	7.25	0.02679	7.284	0.03236
Alanylglutamine	丙氨酰谷氨酰胺	0.04864	0.2177	1.315	1.3101	1.0528	0.0742	yes	up	B(ii)	-	-	-	-	-	-	-	HMDB0028685;HMDB0248109	Organic acids and derivatives	Carboxylic acids and derivatives	Amino acids, peptides, and analogues	39537-23-0	200.103	1.06935	M+H-H2O	C8H15N3O4	0	31.5	metab_6881	pos_7899	pos	5.028	0.246	4.776	0.2211
(2S)-2-[[2-(5-methoxyindol-1-yl)acetyl]amino]-4-methylpentanoic acid	（2S）-2-[[2-（5-甲氧基吲哚-1-基）乙酰基]氨基]-4-甲基戊酸	0.02677	0.1624	1.3124	1.2641	1.0487	0.0686	yes	up	B(i)	-	-	-	-	-	-	-	-	-	-	-	-	319.164	5.66612	M+H, M+Na, M+H-H2O	C17H22N2O4	33.4	0	metab_1268	pos_218	pos	5.574	0.2504	5.315	0.1574
Teleocidin B 2	杀鱼菌素B 2	0.03283	0.18	1.3105	1.2604	1.2614	0.335	yes	up	B(ii)	-	-	-	-	-	-	-	HMDB0258787	Organic acids and derivatives	Carboxylic acids and derivatives	Amino acids, peptides, and analogues	-	484.352	5.91925	M+CH3OH+H	C28H41N3O2	0	42.1	metab_2940	pos_3852	pos	4.517	0.937	3.581	0.6104
4-Methyl-5-Thiazoleethanol	4-甲基-5-(2-羟乙基)噻唑	0.01387	0.1244	1.3078	1.4004	0.8704	-0.2002	yes	down	B(i)	C04294	-	-	map00730;map01100;map01240	Thiamine metabolism;Metabolic pathways;Biosynthesis of cofactors	Metabolism;Metabolism;Metabolism	Metabolism of cofactors and vitamins;Global and overview maps;Global and overview maps	HMDB0032985	Organoheterocyclic compounds	Azoles	Thiazoles	137-00-8	144.048	0.522017	M+H	C6H9NOS	73.8	0	metab_7400	pos_8466	pos	4.467	0.6327	5.132	0.2177
Deoxycholylserine	脱氧胆酰丝氨酸	0.01889	0.1429	1.3074	1.3333	1.2437	0.3146	yes	up	B(ii)	-	-	-	-	-	-	-	HMDB0242441	Not Available	Not Available	Not Available	-	521.358	5.8881	M+ACN+H	C27H45NO6	0	41	metab_2917	pos_3829	pos	4.456	0.8584	3.583	0.3586
12-Oxo-2,3-dinor-10,15-phytodienoic acid	12 -氧代- 2，3 -二酮- 10，15 -植二烯酸	0.03451	0.1837	1.307	1.2749	1.0722	0.1006	yes	up	B(ii)	-	-	-	-	-	-	-	HMDB0032090	Lipids and lipid-like molecules	Fatty Acyls	Eicosanoids	197247-23-7	247.169	6.33965	M+H-H2O	C16H24O3	0	64.3	metab_4118	pos_5138	pos	5.36	0.2788	4.999	0.3349
Methyl (2E,6Z)-dodecadienoate	（2E，6Z）-十二碳二烯酸甲酯	0.01481	0.1276	1.3057	1.3594	1.013	0.0186	yes	up	B(ii)	-	-	-	-	-	-	-	LMFA07010930;HMDB0031014	Lipids and lipid-like molecules	Fatty Acyls	Fatty acid esters	28369-22-4	175.148	6.10612	M+H-2H2O, M+2Na-H	C13H22O2	0	35.6	metab_380	pos_1355	pos	5.376	0.06358	5.307	0.02995
9-Methoxycarbonyldec-9-Enoic Acid	9 -甲氧羰基癸- 9 -烯酸	0.02231	0.1511	1.2999	1.2906	0.9755	-0.0358	yes	down	B(i)	-	-	-	-	-	-	-	-	-	-	-	-	211.132	4.30918	M+H-H2O, M+H, M+Na	C12H20O4	39.7	0	metab_1049	pos_197	pos	6.054	0.1437	6.206	0.08478
LysoPE(22:0/0:0)	-	0.03564	0.1871	1.2986	1.2113	1.1419	0.1915	yes	up	B(ii)	-	-	-	-	-	-	-	HMDB0011520	Lipids and lipid-like molecules	Glycerophospholipids	Glycerophosphoethanolamines	-	502.362	5.94252	M+H-2H2O	C27H56NO7P	0	37	metab_4546	pos_5601	pos	4.514	0.5513	3.953	0.4012
O-(11-Carboxyundecanoyl)carnitine	O-（11-羧基十一烷酰基）肉碱	0.02308	0.1532	1.2946	1.2846	1.2563	0.3292	yes	up	B(ii)	-	-	-	-	-	-	-	LMFA07070083;HMDB0240775	Lipids and lipid-like molecules	Fatty Acyls	Fatty acid esters	-	356.242	4.8727	M+H-H2O	C19H35NO6	0	42.3	metab_5084	pos_6152	pos	4.142	0.892	3.297	0.2842
2-Nitrophenyl octyl ether	邻—硝基苯辛醚	0.01671	0.1361	1.2945	1.3484	1.1604	0.2147	yes	up	B(ii)	-	-	-	-	-	-	-	HMDB0245262	Benzenoids	Benzene and substituted derivatives	Nitrobenzenes	-	544.336	5.81003	M+H-2H2O, 2M+ACN+H	C14H21NO3	0	34	metab_482	pos_1449	pos	4.926	0.6151	4.245	0.352
7alpha-hydroxy-3-oxochol-4-en-24-oic Acid	3-氧代-7-羟基胆-4-烯酸	0.03973	0.196	1.2923	1.3279	1.1009	0.1386	yes	up	B(ii)	-	-	-	-	-	-	-	LMST04010239;HMDB0062744	Lipids and lipid-like molecules	Steroids and steroid derivatives	Bile acids, alcohols and derivatives	14772-95-3	371.257	7.66287	M+H-H2O, M+H, M+H-2H2O	C24H36O4	0	32.2	metab_1944	pos_287	pos	5.097	0.4246	4.63	0.3994
Noopept	-	0.03529	0.1863	1.2913	1.2261	0.9063	-0.1419	yes	down	B(ii)	-	-	-	-	-	-	-	HMDB0255714	Organic acids and derivatives	Carboxylic acids and derivatives	Amino acids, peptides, and analogues	-	360.191	3.93365	M+ACN+H	C17H22N2O4	0	71.2	metab_2378	pos_3292	pos	4.759	0.4682	5.251	0.3721
Oxymetholone	-	0.0151	0.1292	1.29	1.3573	1.062	0.0867	yes	up	B(ii)	C07393	-	-	-	-	-	-	HMDB0256016	Lipids and lipid-like molecules	Steroids and steroid derivatives	Androstane steroids	434-07-1	355.222	4.07948	M+Na	C21H32O3	0	35.2	metab_5429	pos_6490	pos	4.645	0.2531	4.374	0.1122
N-Nervonoyl Glutamine	N -神经酰谷氨酰胺	0.03329	0.1806	1.29	1.2178	1.1818	0.241	yes	up	B(ii)	-	-	-	-	-	-	-	HMDB0242089	Not Available	Not Available	Not Available	-	536.441	5.81787	M+ACN+H	C29H54N2O4	0	61.3	metab_2872	pos_3782	pos	4.446	0.6784	3.762	0.4592
PE(P-18:0/0:0)	-	0.03612	0.1877	1.2841	1.2096	0.9563	-0.0645	yes	down	B(i)	-	-	-	-	-	-	-	LMGP02070002;HMDB0240598	Lipids and lipid-like molecules	Glycerophospholipids	Glycerophosphoethanolamines	174062-73-8	466.328	6.75248	M+H, M+Na	C23H48NO6P	37.7	0	metab_92	pos_1086	pos	6.101	0.3095	6.38	0.1415
Tuliposide A	郁金香苷A	0.04436	0.2069	1.2834	1.1858	1.143	0.1928	yes	up	B(ii)	C08561	-	-	-	-	-	-	LMFA13010041;HMDB0303140	Organic oxygen compounds	Organooxygen compounds	Carbohydrates and carbohydrate conjugates	19870-30-5	317.062	7.28157	M+K	C11H18O8	0	55.1	metab_3798	pos_4754	pos	4.293	0.5553	3.756	0.4062
Carteolol	卡替洛尔	0.04859	0.2176	1.2819	1.3903	0.9601	-0.0587	yes	down	B(ii)	C06874	-	-	-	-	-	-	PW_C009020;HMDB0014662	Organoheterocyclic compounds	Quinolines and derivatives	Hydroquinolines	51781-06-7	315.166	3.95635	M+Na	C16H24N2O3	0	50.6	metab_5494	pos_6550	pos	4.649	0.14	4.842	0.2102
Carpaine	番木瓜碱	0.02511	0.1586	1.2785	1.3472	1.2427	0.3135	yes	up	B(ii)	C10135	-	-	-	-	-	-	HMDB0030272	Phenylpropanoids and polyketides	Macrolides and analogues	Not Available	3463-92-1	479.383	5.83345	M+H	C28H50N2O4	0	47.3	metab_4666	pos_5735	pos	4.49	0.8888	3.613	0.4348
Germacrone	杜鹃酮	0.02217	0.151	1.2776	1.3149	1.031	0.0441	yes	up	B(ii)	C16966	-	-	-	-	-	-	HMDB0252704	Lipids and lipid-like molecules	Prenol lipids	Sesquiterpenoids	6902-91-6	201.163	6.13732	M+H-H2O	C15H22O	0	65	metab_4312	pos_5351	pos	5.181	0.1546	5.025	0.07435
Cavipetin C	小牛肝菌素C	0.04736	0.2147	1.2714	1.2236	1.0306	0.0435	yes	up	B(ii)	-	-	-	-	-	-	-	HMDB0030366	Lipids and lipid-like molecules	Prenol lipids	Diterpenoids	128552-90-9	371.257	6.10612	M+H-H2O, M+H, M+H-2H2O	C24H36O4	0	44.4	metab_2238	pos_316	pos	7.242	0.2064	7.027	0.1905
Oxandrolone	氧甲氢龙	0.0282	0.1672	1.2684	1.2774	1.1519	0.204	yes	up	B(ii)	C07346	-	-	-	-	-	-	HMDB0014759	Lipids and lipid-like molecules	Steroids and steroid derivatives	Steroid lactones	53-39-4	370.233	3.87353	M+ACN+Na	C19H30O3	0	43.4	metab_2358	pos_3274	pos	4.96	0.6188	4.306	0.4327
(3s)-3-(Benzyloxy)-L-Aspartic Acid	（3s）-3-（苄氧基）-L-天冬氨酸	0.01564	0.1317	1.2657	1.413	1.2833	0.3599	yes	up	B(ii)	-	-	-	-	-	-	-	HMDB0250058	Organic acids and derivatives	Carboxylic acids and derivatives	Amino acids, peptides, and analogues	-	272.112	4.15473	M+CH3OH+H	C11H13NO5	0	37.1	metab_2451	pos_3361	pos	3.9	0.6819	3.039	0.565
Dopamine	多巴胺	0.04633	0.2121	1.2651	1.1595	0.9611	-0.0572	yes	down	B(ii)	C03758	Peptides;Hormones and transmitters;Hormones and transmitters	Amines;Other hormones;Neurotransmitters	map01100;map04024;map01110;map04976;map04540;map00965;map00950;map04080;map05012;map05030;map00350;map04728;map05034;map05032;map04917;map01063;map05031;map04721;map01060	Metabolic pathways;cAMP signaling pathway;Biosynthesis of secondary metabolites;Bile secretion;Gap junction;Betalain biosynthesis;Isoquinoline alkaloid biosynthesis;Neuroactive ligand-receptor interaction;Parkinson disease;Cocaine addiction;Tyrosine metabolism;Dopaminergic synapse;Alcoholism;Morphine addiction;Prolactin signaling pathway;Biosynthesis of alkaloids derived from shikimate pathway;Am…	Metabolism;Environmental Information Processing;Metabolism;Organismal Systems;Cellular Processes;Metabolism;Metabolism;Environmental Information Processing;Human Diseases;Human Diseases;Metabolism;Organismal Systems;Human Diseases;Human Diseases;Organismal Systems;Metabolism;Human Diseases;Organismal Systems;Metabolism	Global and overview maps;Signal transduction;Global and overview maps;Digestive system;Cellular community - eukaryotes;Biosynthesis of other secondary metabolites;Biosynthesis of other secondary metabolites;Signaling molecules and interaction;Neurodegenerative disease;Substance dependence;Amino acid metabolism;Nervous system;Substance dependence;Substance dependence;Endocrine system;Chemical stru…	PW_C000052;HMDB0000073;MJDBSJD0000070	Benzenoids	Phenols	Benzenediols	51-61-6;62-31-7	136.075	0.61515	M+H-H2O	C8H11NO2	0	62.7	metab_1356	pos_2283	pos	4.918	0.2271	5.117	0.122
(R)-2-Hydroxy-2H-1,4-benzoxazin-3(4H)-one	（R） -2-羟基-2H-1,4-苯并恶嗪-3（4H）-酮	0.02244	0.1511	1.2641	1.3055	1.0676	0.0943	yes	up	B(ii)	C15769	-	-	map00402;map01100;map01110;map00999	Benzoxazinoid biosynthesis;Metabolic pathways;Biosynthesis of secondary metabolites;Biosynthesis of various plant secondary metabolites	Metabolism;Metabolism;Metabolism;Metabolism	Biosynthesis of other secondary metabolites;Global and overview maps;Global and overview maps;Biosynthesis of other secondary metabolites	HMDB0038318	Organoheterocyclic compounds	Benzoxazines	Benzoxazinones	-	148.039	1.4984	M+NH4, M+H-H2O	C8H7NO3	0	41.4	metab_981	pos_1908	pos	4.345	0.2469	4.07	0.1764
Histidinal	组氨醛	0.01714	0.138	1.2618	1.3622	0.885	-0.1762	yes	down	B(ii)	C01929	-	-	map01100;map00340;map01110	Metabolic pathways;Histidine metabolism;Biosynthesis of secondary metabolites	Metabolism;Metabolism;Metabolism	Global and overview maps;Amino acid metabolism;Global and overview maps	HMDB0012234	Organic nitrogen compounds	Organonitrogen compounds	Amines	23784-15-8	122.071	0.522017	M+H-H2O	C6H9N3O	0	41.7	metab_7405	pos_8470	pos	4.719	0.6005	5.332	0.2267
(4E,7E,10E,13E)-Hexadeca-4,7,10,13-tetraenoic acid	（4E，7E，10E，13E）-十六碳-4,7,10,13-四烯酸	0.02451	0.1571	1.2606	1.2979	1.0798	0.1107	yes	up	B(ii)	-	-	-	-	-	-	-	HMDB0253125	Lipids and lipid-like molecules	Fatty Acyls	Fatty acids and conjugates	-	213.163	6.21532	M+H-2H2O	C16H24O2	0	71.3	metab_4221	pos_5251	pos	5.048	0.3547	4.675	0.2216
Trenbolone	群勃龙	0.02626	0.1618	1.2552	1.2892	1.0406	0.0574	yes	up	B(i)	C14261	-	-	-	-	-	-	HMDB0244801	Lipids and lipid-like molecules	Steroids and steroid derivatives	Estrane steroids	10161-33-8	271.169	6.10612	M+H, 2M+Na	C18H22O2	49.5	0	metab_379	pos_1354	pos	5.383	0.206	5.173	0.1218
3-trans-p-Coumaroylrotundic acid	-	0.01912	0.1439	1.2542	1.474	1.1727	0.2298	yes	up	B(ii)	-	-	-	-	-	-	-	HMDB0040667	Lipids and lipid-like molecules	Prenol lipids	Triterpenoids	144624-03-3	617.386	6.47197	M+H-H2O	C39H54O7	0	54.2	metab_4030	pos_5035	pos	5.467	0.518	4.662	0.6863
MG(PGF1alpha/0:0/0:0)	-	0.04356	0.2054	1.2539	1.4864	1.0164	0.0235	yes	up	B(ii)	-	-	-	-	-	-	-	HMDB0260511	Not Available	Not Available	Not Available	-	494.309	5.97378	M+ACN+Na	C23H42O7	0	66.2	metab_4501	pos_5549	pos	5.809	0.06054	5.715	0.1027
Incensole	乳香萜烯	0.03321	0.1806	1.2484	1.227	0.9376	-0.093	yes	down	B(i)	-	-	-	-	-	-	-	-	-	-	-	-	307.262	6.10612	M+H, M+ACN+H	C20H34O2	37.2	0	metab_376	pos_1351	pos	4.955	0.3885	5.285	0.07184
FAHFA(16:0/11-O-18:0)	-	0.02627	0.1618	1.2463	1.2809	0.9874	-0.0182	yes	down	B(ii)	-	-	-	-	-	-	-	HMDB0112119;LMFA07090006	Lipids and lipid-like molecules	Fatty Acyls	Fatty acids and conjugates	2095569-13-2	556.528	6.40182	M+NH4	C34H66O4	0	32.4	metab_4073	pos_5082	pos	5.661	0.06507	5.733	0.04955
Ampiroxicam	安吡昔康	0.04986	0.2206	1.2421	1.1674	1.1041	0.1428	yes	up	B(i)	-	-	-	-	-	-	-	HMDB0248361	Organoheterocyclic compounds	Benzothiazines	Not Available	-	430.111	2.4852	M+H-H2O	C20H21N3O7S	58.2	0	metab_1778	pos_2709	pos	4.286	0.2965	3.882	0.4423
(2S)-2-(4,6-Dimethylpyrimidin-2-yl)oxy-3,3-diphenylbutanoic acid	（2S）-2-（4,6-二甲基嘧啶-2-基）氧基-3,3-二苯基丁酸	0.03047	0.1746	1.2352	1.2722	1.3226	0.4033	yes	up	B(ii)	-	-	-	-	-	-	-	HMDB0254190	Benzenoids	Benzene and substituted derivatives	Diphenylmethanes	-	380.199	5.01947	M+NH4	C22H22N2O3	0	36.9	metab_5020	pos_6086	pos	3.973	1.111	3.004	0.2509
Nateglinide	那格列奈	0.04924	0.2191	1.2215	1.1823	1.113	0.1544	yes	up	B(ii)	C12508	-	-	-	-	-	-	HMDB0014869;PW_C009205;MJDBOTE0000905	Organic acids and derivatives	Carboxylic acids and derivatives	Amino acids, peptides, and analogues	105816-04-4	335.235	6.10612	M+NH4	C19H27NO3	0	59.3	metab_4355	pos_5396	pos	5.684	0.5547	5.107	0.5172
Asp Leu	天冬氨酸 亮氨酸	0.02563	0.16	1.2196	1.2948	0.9537	-0.0684	yes	down	B(i)	-	-	-	-	-	-	-	-	-	-	-	-	247.128	2.60845	M+H, M+Na	C10H18N2O5	74.3	0	metab_1105	pos_2020	pos	5.708	0.269	5.985	0.1612
Fusaric Acid	镰孢酸	0.03606	0.1876	1.2195	1.2298	0.9743	-0.0376	yes	down	B(i)	C10146	-	-	-	-	-	-	HMDB0252556	Organoheterocyclic compounds	Pyridines and derivatives	Pyridinecarboxylic acids and derivatives	536-69-6	197.128	3.22247	M+NH4	C10H13NO2	63.5	0	metab_2115	pos_3038	pos	5.347	0.1597	5.488	0.06203
Herierin IV	猴头菌素Ⅳ	0.04924	0.2191	1.2162	1.1892	1.0241	0.0344	yes	up	B(ii)	-	-	-	-	-	-	-	HMDB0038761	Organoheterocyclic compounds	Pyrans	Pyranones and derivatives	131123-57-4	212.091	1.03028	M+ACN+H	C8H10O4	0	35.9	metab_1524	pos_2467	pos	5.01	0.1074	4.892	0.1117
Methenamine	乌洛托品	0.04847	0.2176	1.2086	1.2281	0.9879	-0.0175	yes	down	B(i)	-	-	-	-	-	-	-	HMDB0029598	Organoheterocyclic compounds	Triazinanes	1,3,5-triazinanes	100-97-0	141.113	7.56963	M+H	C6H12N4	33.2	0	metab_3710	pos_4663	pos	4.741	0.05427	4.799	0.05286
6-Maleimidocaproic acid	6 -马来酰亚胺基己酸	0.03269	0.1798	1.2057	1.2236	0.9863	-0.0199	yes	down	B(i)	-	-	-	-	-	-	-	-	-	-	-	-	212.091	2.42985	M+H-2H2O, M+H	C10H13NO4	36.5	0	metab_1002	pos_1927	pos	4.907	0.07403	4.975	0.03228
Kifunensine	-	0.01607	0.1328	1.2057	1.4097	2.4563	1.2965	yes	up	B(ii)	-	-	-	-	-	-	-	HMDB0253800	Organic acids and derivatives	Carboxylic acids and derivatives	Amino acids, peptides, and analogues	-	274.102	1.20175	M+ACN+H	C8H12N2O6	0	43.3	metab_1561	pos_2502	pos	3.488	1.818	1.42	1.125
Gamma-glutamyl-L-putrescine	γ -谷氨酰- L -腐胺	0.04844	0.2176	1.2036	1.194	0.8084	-0.3069	yes	down	B(ii)	C15699	-	-	map01100;map00330	Metabolic pathways;Arginine and proline metabolism	Metabolism;Metabolism	Global and overview maps;Amino acid metabolism	HMDB0012230	Organic acids and derivatives	Carboxylic acids and derivatives	Amino acids, peptides, and analogues	-	259.176	2.74657	M+ACN+H	C9H19N3O3	0	33.1	metab_1926	pos_2853	pos	3.193	0.8192	3.95	0.5565
PE(17:0/0:0)	-	0.0247	0.1576	1.1946	1.3026	1.0512	0.072	yes	up	B(i)	-	-	-	-	-	-	-	HMDB0061691;LMGP02050030	Lipids and lipid-like molecules	Glycerophospholipids	Glycerophosphoethanolamines	-	468.307	6.58092	M+H	C22H46NO7P	70.3	0	metab_3226	pos_4160	pos	5.423	0.1647	5.159	0.2465
Dehydrocarpaine I	去氢紫堇碱I	0.03844	0.1923	1.1893	1.2182	1.4089	0.4946	yes	up	B(ii)	-	-	-	-	-	-	-	HMDB0030271	Phenylpropanoids and polyketides	Macrolides and analogues	Not Available	72362-02-8	477.367	5.84912	M+H	C28H48N2O4	0	71.8	metab_4649	pos_5719	pos	4.803	1.426	3.409	0.9714
Lactose-lysine	乳糖-赖氨酸	0.0447	0.2079	1.1854	1.256	1.242	0.3126	yes	up	B(ii)	-	-	-	-	-	-	-	HMDB0253951	Lipids and lipid-like molecules	Saccharolipids	Not Available	-	503.249	4.6005	M+CH3OH+H	C18H34N2O12	0	66.8	metab_5210	pos_6273	pos	4.532	0.7245	3.649	0.8703
Beta-Hydroxy-gamma-trimethylaminobutyric acid	-	0.04439	0.2069	1.1853	1.1767	1.0759	0.1055	yes	up	B(ii)	-	-	-	-	-	-	-	HMDB0244982	Organic acids and derivatives	Carboxylic acids and derivatives	Amino acids, peptides, and analogues	-	386.227	3.16343	2M+ACN+Na	C7H15NO3	0	48.3	metab_2090	pos_3014	pos	5.346	0.3242	4.969	0.3583
Beta-Alanyl-L-lysine	-	0.0497	0.2203	1.1742	1.1388	0.493	-1.0205	yes	down	B(ii)	C05341	-	-	map01100;map00410	Metabolic pathways;beta-Alanine metabolism	Metabolism;Metabolism	Global and overview maps;Metabolism of other amino acids	HMDB0060442	Organic acids and derivatives	Peptidomimetics	Hybrid peptides	-	259.176	2.62318	M+ACN+H	C9H19N3O3	0	36.7	metab_1866	pos_2796	pos	1.679	1.737	3.406	1.466
Ursocholic acid	-	0.04693	0.2136	1.1685	1.2071	1.0669	0.0934	yes	up	B(ii)	C17644	-	-	map00121	Secondary bile acid biosynthesis	Metabolism	Lipid metabolism	LMST04010088;HMDB0000917;HMDB0249206	Lipids and lipid-like molecules	Steroids and steroid derivatives	Bile acids, alcohols and derivatives	2955-27-3	373.273	6.21532	M+H-2H2O, M+NH4, 2M+Na, 2M+H, 2M+NH4	C24H40O5	0	75.7	metab_752	pos_17	pos	7.462	0.524	6.994	0.3084
Asn Ile	天冬酰胺 异亮氨酸	0.02825	0.1673	1.1566	1.2481	0.956	-0.0649	yes	down	B(i)	-	-	-	-	-	-	-	-	-	-	-	-	246.144	2.42248	M+H	C10H19N3O4	79.7	0	metab_6474	pos_7504	pos	5.454	0.2512	5.705	0.1458
Dehydrocurdione	去氢莪术二酮	0.04738	0.2147	1.1508	1.342	1.0392	0.0555	yes	up	B(ii)	C16949	-	-	-	-	-	-	HMDB0035407	Lipids and lipid-like molecules	Prenol lipids	Sesquiterpenoids	38230-32-9	217.158	6.11395	M+H-2H2O, M+H-H2O	C15H22O2	0	62.5	metab_358	pos_1335	pos	5.277	0.2304	5.078	0.1193
Tetrahydrodipicolinate	2,3,4,5-四氢吡啶-2,6-二甲酸	0.02586	0.1609	1.1508	1.5451	1.0508	0.0715	yes	up	B(ii)	C03972	-	-	map01100;map01110;map00300;map01120;map01230;map00261	Metabolic pathways;Biosynthesis of secondary metabolites;Lysine biosynthesis;Microbial metabolism in diverse environments;Biosynthesis of amino acids;Monobactam biosynthesis	Metabolism;Metabolism;Metabolism;Metabolism;Metabolism;Metabolism	Global and overview maps;Global and overview maps;Amino acid metabolism;Global and overview maps;Global and overview maps;Biosynthesis of other secondary metabolites	HMDB0012289	Organic acids and derivatives	Carboxylic acids and derivatives	Amino acids, peptides, and analogues	4226-22-6	154.05	2.50825	M+H-H2O, M+ACN+H	C7H9NO4	0	31.2	metab_1059	pos_1979	pos	5.731	0.278	5.454	0.1472
Indole-3-acetic Acid	-	0.03403	0.1826	1.1252	1.2413	1.0355	0.0504	yes	up	B(i)	C00954	-	-	map01100;map01070;map00380;map04075	Metabolic pathways;Biosynthesis of plant hormones;Tryptophan metabolism;Plant hormone signal transduction	Metabolism;Metabolism;Metabolism;Environmental Information Processing	Global and overview maps;Chemical structure transformation maps;Amino acid metabolism;Signal transduction	HMDB0302181;HMDB0000197;MJDBZSJ0000111	Organoheterocyclic compounds	Indoles and derivatives	Indolyl carboxylic acids and derivatives	87-51-4	176.07	5.18235	M+H	C10H9NO2	87.1	0	metab_4940	pos_6008	pos	4.575	0.1485	4.418	0.1168
AFMK	-	0.03729	0.1904	1.1062	1.2419	1.1497	0.2013	yes	up	B(i)	C05642	-	-	map00380	Tryptophan metabolism	Metabolism	Amino acid metabolism	HMDB0004259	Organic oxygen compounds	Organooxygen compounds	Carbonyl compounds	52450-38-1	265.118	3.07273	M+H, M+NH4	C13H16N2O4	43.5	0	metab_5768	pos_681	pos	4.208	0.621	3.66	0.2601
Propoxycaine	盐酸丙氧卡因	0.04268	0.203	1.0887	1.1701	1.0583	0.0817	yes	up	B(ii)	C07895	-	-	-	-	-	-	HMDB0256833	Benzenoids	Benzene and substituted derivatives	Benzoic acids and derivatives	86-43-1	339.164	3.41302	M+2Na-H	C16H26N2O3	0	57.9	metab_2194	pos_3118	pos	4.902	0.3189	4.632	0.1259
N2-Acetylornithine	N2 -乙酰鸟氨酸	0.04606	0.2114	1.0859	1.1879	0.9605	-0.0581	yes	down	B(ii)	C00437	-	-	map01100;map01210;map00220;map01110;map01230	Metabolic pathways;2-Oxocarboxylic acid metabolism;Arginine biosynthesis;Biosynthesis of secondary metabolites;Biosynthesis of amino acids	Metabolism;Metabolism;Metabolism;Metabolism;Metabolism	Global and overview maps;Global and overview maps;Amino acid metabolism;Global and overview maps;Global and overview maps	HMDB0003357	Organic acids and derivatives	Carboxylic acids and derivatives	Amino acids, peptides, and analogues	6205-08-09	175.107	1.17065	M+H	C7H14N2O3	0	53.2	metab_6840	pos_7857	pos	5.594	0.2453	5.824	0.1685
Gly Phe	-	0.03939	0.1947	1.0743	1.1871	0.9613	-0.057	yes	down	B(i)	-	-	-	-	-	-	-	-	-	-	-	-	223.107	2.78702	M+H, M+Na	C11H14N2O3	88	0	metab_5334	pos_640	pos	5.785	0.2503	6.018	0.1472
Dimethyl (1R*,2S*,3S*)-2-carboxy-3-(3,4-dihydroxyphenyl)-2,3-dihydro-5,6-dihydroxy-1H-indene-1-acetate	二甲基（1R*，2S*，3S*）-2-羧基-3-（3,4-二羟基苯基）-2,3-二氢-5,6-二羟基-1H-茚-1-乙酸酯	0.03195	0.178	1.0307	1.2497	1.175	0.2326	yes	up	B(ii)	-	-	-	-	-	-	-	HMDB0031955	Benzenoids	Indanes	Not Available	191280-20-3	371.112	5.62257	M+H-H2O, M+H	C20H20O8	0	58.9	metab_7754	pos_911	pos	4.795	0.6583	4.081	0.535
